# Supplementary material for: The oncogene AAMDC links PI3K-AKT-mTOR signaling with metabolic reprograming in estrogen receptor-positive breast cancer
Source: Nat Commun. 2021 Mar 26;12:1920. doi: 10.1038/s41467-021-22101-7 (PMC7998036; doi:10.1038/s41467-021-22101-7)
Supplement: Supplementary file 3 — Supplementary Data 1 [file 41467_2021_22101_MOESM3_ESM.xlsx]

## Sheet: (A) All
Supplementary Data 1. Relating to Fig. 1e. Fluorescence in situ hybridization (FISH) assessment of adipogenesis associated Mth938 domain containing (AAMDC) and histological characteristics of tumors from a cohort of 119 breast cancer patients.
Database Code	Tissue Type	AAMDC amplification	Grade	Age	TNM	Lymph Node Taken	Lymph Node Positive	Estrogen Receptor	Progesterone Receptor	HER-2 Receptor	Ki-67 %	Ki-67 status
97	IDC	Poly	3	44	NR	NR	NR	8/8	8/8	1	16	1
62	IDC	Poly	2	67	1	12	0	8/8	7/8	0	17	1
109	IDC	Poly	2	71	1	2	0	8/8	8/8	1	17	1
139	IDC	Poly	2	60	NR	2	0	8/8	7/8	1	18	1
83	ILC	Poly	2	63	2	17	0	7/8	6/8	1	19	1
40	IDC	Poly	2	61	1	1	0	8/8	7/8	0	20	1
108	IDC	Poly	3	59	2	16	1	8/8	8/8	1	23	1
150	ILC	Poly	3	37	NR	NR	NR	8/8	6/8	1	25	1
105	IDC	Poly	3	63	2	5	3	8/8	8/8	1	25	1
132	IDC	Poly	2	76	NR	NR	NR	8/8	0/8	0	34	1
21	IDC	Poly	3	72	NR	NR	NR	8/8	8/8	1	35	1
41	IDC	Poly	3	41	1	1	0	8/8	8/8	1	50	1
134	unknown	Poly	99	49	NR	NR	NR	8/8	7/8	1	70	1
47	IDC	no amp	2	84	2	1	1	8/8	7/8	1	14	1
135	ILC	no amp	2	69	2	13	0	8/8	8/8	1	14	1
99	IDC	no amp	3	82	4	5	2	7/8	4/8	1	15	1
38	IDC	no amp	2	79	1	3	0	8/8	7/8	1	15	1
63	IDC	no amp	2	56	1	1	0	8/8	8/8	1	15	1
30	IDC	no amp	2	55	4	7	2	8/8	8/8	1	15	1
142	IDC	no amp	2	46	1	5	0	8/8	8/8	0	16	1
61	IDC	no amp	1	65	1	3	0	8/8	5/8	1	16	1
146	IDC	no amp	1	56	1	4	0	5/8	8/8	1	16	1
42	IDC	no amp	3	68	NR	NR	NR	8/8	8/8	1	16	1
31	IDC	no amp	2	82	NR	NR	NR	8/8	6/8	0	18	1
111	IDC	no amp	2	71	1	1	1	8/8	7/8	0	18	1
29	ILC	no amp	1	53	NR	NR	NR	8/8	6/8	1	18	1
85	IDC	no amp	2	59	1	3	0	8/8	7/8	1	18	1
66	IDC	no amp	NR	73	3	13	1	8/8	7/8	1	18	1
64	ILC	no amp	2	57	NR	NR	NR	8/8	8/8	1	18	1
130	IDC	no amp	2	59	NR	NR	NR	8/8	2/8	1	19	1
137	IDC	no amp	1	75	1	NR	NR	7/8	8/8	1	19	1
117	ILC	no amp	3	67	NR	NR	NR	8/8	0/8	1	19	1
60	IDC	no amp	3	50	2	20	2	8/8	7/8	0	20	1
25	IDC	no amp	2	82	1	2	0	8/8	8/8	0	20	1
27	NR	no amp	NR	68	NR	NR	NR	8/8	8/8	0	20	1
114	NR	no amp	2	80	2	18	0	5/8	0/8	0	20	1
46	IDC	no amp	3	82	2	17	1	8/8	2/8	1	20	1
120	IDC	no amp	2	61	1	1	0	8/8	7/8	1	20	1
87	mucinous	no amp	NR	31	NR	NR	NR	8/8	7/8	1	20	1
6	IDC	no amp	2	76	NR	NR	NR	8/8	7/8	1	20	1
53	ILC	no amp	2	68	1	2	0	5/8	8/8	1	20	1
125	IDC	no amp	3	62	1	2	1	8/8	8/8	1	20	1
19	IDC	no amp	1	81	NR	NR	NR	8/8	8/8	1	20	1
100	IDC	no amp	2	38	2	16	3	7/8	8/8	1	22	1
93	IDC	no amp	3	45	1	3	0	8/8	8/8	0	23	1
54	IDC	no amp	3	52	1	2	0	7/8	8/8	1	23	1
98	IDC	no amp	2	33	1	3	2	8/8	8/8	0	24	1
145	IDC	no amp	2	63	1	2	0	8/8	8/8	1	24	1
51	ILC	no amp	2	56	1	1	0	7/8	7/8	0	25	1
136	IDC	no amp	1	68	1	1	0	8/8	8/8	1	25	1
94	IDC	no amp	3	41	1	1	0	8/8	8/8	0	27	1
113	IDC	no amp	3	67	NR	NR	NR	8/8	0/8	1	27	1
102	IDC	no amp	3	53	NR	NR	NR	6/8	8/8	1	28	1
72	IDC	no amp	3	58	NR	NR	NR	8/8	5/8	1	29	1
8	IDC	no amp	2	77	1	6	0	8/8	7/8	0	30	1
95	IDC	no amp	2	41	NR	NR	NR	8/8	8/8	0	30	1
14	IDC	no amp	2	57	NR	NR	NR	8/8	4/8	1	30	1
86	NR	no amp	NR	56	3	7	0	0/8	5/8	1	30	1
3	IDC	no amp	2	46	2	3	2	5/8	8/8	1	30	1
50	NR	no amp	NR	39	NR	1	0	3/8	0/8	0	40	1
131	IDC	no amp	3	37	2	7	1	8/8	7/8	1	40	1
80	IDC	no amp	2	76	NR	NR	NR	8/8	2/8	1	45	1
44	IDC	no amp	NR	77	NR	NR	NR	4/8	5/8	1	50	1
13	ILC	no amp	2	42	NR	NR	NR	8/8	8/8	1	50	1
7	IDC	no amp	2	43	1	14	1	7/8	8/8	1	60	1
106	IDC	no amp	3	69	NR	NR	NR	8/8	8/8	1	60	1
147	IDC	no amp	3	61	NR	NR	NR	5/8	0/8	1	60	1
121	IDC	no amp	3	32	NR	NR	NR	7/8	7/8	1	70	1
141	IDC	no amp	3	56	NR	NR	NR	0/8	4/8	1	75	1
96	IDC	no amp	3	50	4	NR	NR	8/8	6/8	0	85	1
155	IDC	no amp	2	57	2	1	0	7/8	5/8	1	NR	NR
171	IDC	no amp	3	60	NR	19	0	7/8	6/8	1	NR	NR
178	mucinous	no amp	2	66	NR	3	1	8/8	6/8	1	NR	NR
160	IDC	no amp	3	47	1	11	0	6/8	7/8	1	NR	NR
170	IDC	no amp	3	45	2	NR	NR	7/8	7/8	1	NR	NR
162	IDC	no amp	2	59	1	25	0	8/8	7/8	1	NR	NR
174	IDC	no amp	2	67	1	2	0	8/8	7/8	1	NR	NR
175	ILC	no amp	2	69	1	18	0	8/8	7/8	1	NR	NR
176	IDC	no amp	3	51	1	6	6	8/8	7/8	1	NR	NR
161	IDC	no amp	NR	62	NR	7	3	6/8	8/8	1	NR	NR
167	IDC	no amp	1	54	1	6	0	8/8	8/8	1	NR	NR
157	IDC	no amp	1	54	1	20	0	8/8	8/8	1	NR	NR
166	IDC	no amp	1	57	1	2	0	8/8	8/8	1	NR	NR
179	IDC	no amp	1	62	1	12	0	8/8	8/8	1	NR	NR
172	IDC	no amp	2	67	NR	18	0	8/8	8/8	1	NR	NR
168	Tubulolob	no amp	1	66	1	19	1	8/8	8/8	1	NR	NR
169	IDC	no amp	2	51	1	23	2	8/8	8/8	1	NR	NR
156	Tubular	no amp	1	73	1	NR	NR	8/8	8/8	1	NR	NR
165	IDC	no amp	3	74	NR	NR	NR	8/8	8/8	1	NR	NR
118	ILC	Amp	2	77	3	4	0	6/8	5/8	1	15	1
124	IDC	Amp	2	39	1	9	3	7/8	8/8	0	18	1
144	IDC	Amp	3	65	1	3	0	8/8	8/8	1	18	1
138	IDC	Amp	2	77	1	2	0	8/8	8/8	1	18	1
90	IDC	Amp	2	90	NR	NR	NR	8/8	8/8	1	18	1
116	IDC	Amp	2	66	NR	NR	NR	8/8	0/8	1	18	1
83	ILC	Amp	2	63	2	17	0	7/8	6/8	1	19	1
75	IDC	Amp	2	62	2	4	0	8/8	4/8	0	20	1
26	IDC	Amp	NR	62	NR	NR	NR	8/8	8/8	0	20	1
23	ILC	Amp	2	91	NR	NR	NR	8/8	8/8	0	20	1
11	IDC	Amp	2	82	NR	NR	NR	8/8	6/8	1	20	1
104	IDC	Amp	2	38	1	10	1	7/8	8/8	1	20	1
128	IDC	Amp	2	60	1	3	0	8/8	5/8	0	21	1
129	IDC	Amp	NR	45	NR	NR	NR	8/8	8/8	1	21	1
126	IDC	Amp	3	80	2	3	0	8/8	5/8	1	22	1
101	IDC	Amp	2	61	1	1	0	8/8	8/8	0	25	1
110	IDC	Amp	3	58	NR	NR	NR	8/8	8/8	1	27	1
143	IDC	Amp	2	54	NR	NR	NR	8/8	8/8	1	29	1
132	IDC	Amp	2	76	NR	NR	NR	8/8	0/8	0	34	1
79	IDC	Amp	3	48	1	1	0	0/8	4/8	1	60	1
127	IDC	Amp	3	32	NR	NR	NR	8/8	7/8	1	85	1
152	IDC	Amp	3	38	1	16	6	4/8	4/8	1	NR	NR
153	IDC	Amp	3	54	2	9	9	7/8	5/8	1	NR	NR
159	IDC	Amp	2	77	1	15	0	8/8	5/8	1	NR	NR
177	IDC	Amp	2	65	NR	NR	NR	8/8	6/8	1	NR	NR
164	IDC	Amp	2	51	1	13	1	7/8	8/8	1	NR	NR
158	unknown	Amp	2	54	1	2	1	7/8	8/8	1	NR	NR
173	IDC	Amp	2	74	1	10	0	8/8	8/8	1	NR	NR
154	IDC	Amp	2	62	NR	6	5	8/8	8/8	1	NR	NR
163	IDC	Amp	2	65	1	15	5	8/8	8/8	1	NR	NR

## Sheet: (B) No Amplification
Supplementary Data 1. Relating to Fig. 1e. Fluorescence in situ hybridization (FISH) assessment of adipogenesis associated Mth938 domain containing (AAMDC) and histological characteristics of tumors from a cohort of 119 breast cancer patients.
Database Code	Tissue Type	AAMDC Amplification	Grade	Age	TNM	Lymph Node Taken	Lymph Node Positive	Estrogen Receptor	Progesterone Receptor	HER-2 Receptor	Ki-67 %	Ki-67 status
130	IDC	no amp	2	59	NR	NR	NR	8/8	2/8	1	19	1
80	IDC	no amp	2	76	NR	NR	NR	8/8	2/8	1	45	1
46	IDC	no amp	3	82	2	17	1	8/8	2/8	1	20	1
99	IDC	no amp	3	82	4	5	2	7/8	4/8	1	15	1
14	IDC	no amp	2	57	NR	NR	NR	8/8	4/8	1	30	1
141	IDC	no amp	3	56	NR	NR	NR	0/8	4/8	1	75	1
44	IDC	no amp		77	NR	NR	NR	4/8	5/8	1	50	1
155	IDC	no amp	2	57	2	1	0	7/8	5/8	1
72	IDC	no amp	3	58	NR	NR	NR	8/8	5/8	1	29	1
61	IDC	no amp	1	65	1	3	0	8/8	5/8	1	16	1
86	NR	no amp		56	3	7	0	0/8	5/8	1	30	1
171	IDC	no amp	3	60	NR	19	0	7/8	6/8	1
96	IDC	no amp	3	50	T4b	NR	NR	8/8	6/8	0	85	1
29	ILC	no amp	1	53	NR	NR	NR	8/8	6/8	1	18	1
178	mucinous	no amp	2	66	NR	3	1	8/8	6/8	1
31	IDC	no amp	2	82	NR	NR	NR	8/8	6/8	0	18	1
160	IDC	no amp	3	47	1	11	0	6/8	7/8	1
121	IDC	no amp	3	32	NR	NR	NR	7/8	7/8	1	70	1
170	IDC	no amp	3	45	2	NR	NR	7/8	7/8	1
51	ILC	no amp	2	56	1	1	0	7/8	7/8	0	25	1
87	mucinous	no amp		31	reccurence	NR	NR	8/8	7/8	1	20	1
131	IDC	no amp	3	37	2	7	1	8/8	7/8	1	40	1
60	IDC	no amp	3	50	2	20	2	8/8	7/8	0	20	1
176	IDC	no amp	3	51	1	6	6	8/8	7/8	1
162	IDC	no amp	2	59	1	25	0	8/8	7/8	1
85	IDC	no amp	2	59	1	3	0	8/8	7/8	1	18	1
120	IDC	no amp	2	61	1	1	0	8/8	7/8	1	>15 *
174	IDC	no amp	2	67	1	2	0	8/8	7/8	1
175	ILC	no amp	2	69	1	18	0	8/8	7/8	1
111	IDC	no amp	2	71	1	1	1	8/8	7/8	0	18	1
66	IDC	no amp		73	3	13	1	8/8	7/8	1	18	1
6	IDC	no amp	2	76	NR	NR	NR	8/8	7/8	1	20	1
8	IDC	no amp	2	77	1	6	0	8/8	7/8	0	30	1
38	IDC	no amp	2	79	1	3	0	8/8	7/8	1	15	1
47	IDC	no amp	2	84	2	1	1	8/8	7/8	1	14	1
3	IDC	no amp	2	46	2	3	2	5/8	8/8	1	30	1
146	IDC	no amp	1	56	1	4	0	5/8	8/8	1	16	1
53	ILC	no amp	2	68	1	2	0	5/8	8/8	1	20	1
102	IDC	no amp	3	53	NR	NR	NR	6/8	8/8	1	28	1
161	IDC	no amp		62	NR	7	3	6/8	8/8	1
100	IDC	no amp	2	38	2	16	3	7/8	8/8	1	22	1
7	IDC	no amp	2	43	1	14	1	7/8	8/8	1	60	1
54	IDC	no amp	3	52	1	2	0	7/8	8/8	1	23	1
137	IDC	no amp	1	75	1	NR	NR	7/8	8/8	1	19	1
98	IDC	no amp	2	33	1	3	2	8/8	8/8	0	24	1
94	IDC	no amp	3	41	1	1	0	8/8	8/8	0	27	1
95	IDC	no amp	2	41	NR	NR	NR	8/8	8/8	0	30	1
13	ILC	no amp	2	42	NR	NR	NR	8/8	8/8	1	50	1
93	IDC	no amp	3	45	1	3	0	8/8	8/8	0	23	1
142	IDC	no amp	2	46	1	5	0	8/8	8/8	0	16	1
169	IDC	no amp	2	51	1	23	2	8/8	8/8	1
167	IDC	no amp	1	54	1	6	0	8/8	8/8	1
157	IDC	no amp	1	54	1	20	0	8/8	8/8	1
30	IDC	no amp	2	55	4	7	2	8/8	8/8	1	15	1
63	IDC	no amp	2	56	1	1	0	8/8	8/8	1	15	1
166	IDC	no amp	1	57	1	2	0	8/8	8/8	1
64	ILC	no amp	2	57	NR	NR	NR	8/8	8/8	1	18	1
179	IDC	no amp	1	62	1	12	0	8/8	8/8	1
125	IDC	no amp	3	62	1	2	1	8/8	8/8	1	20	1
145	IDC	no amp	2	63	1	2	0	8/8	8/8	1	24	1
168	Tubulolob	no amp	1	66	1	19	1	8/8	8/8	1
172	IDC	no amp	2	67	NR	18	0	8/8	8/8	1
136	IDC	no amp	1	68	1	1	0	8/8	8/8	1	25	1
42	IDC	no amp	3	68	NR	NR	NR	8/8	8/8	1	16	1
27	NR	no amp		68	NR	NR	NR	8/8	8/8	0	20	1
135	ILC	no amp	2	69	2	13	0	8/8	8/8	1	14	1
106	IDC	no amp	3	69	NR	NR	NR	8/8	8/8	1	60	1
156	Tubular	no amp	1	73	1	NR	NR	8/8	8/8	1
165	IDC	no amp	3	74	NR	NR	NR	8/8	8/8	1
19	IDC	no amp	1	81	NR	NR	NR	8/8	8/8	1	20	1
25	IDC	no amp	2	82	1	2	0	8/8	8/8	0	20	1
50	NR	no amp		39	NR	1	0	3/8	0/8	0	40	1
147	IDC	no amp	3	61	NR	NR	NR	5/8	0/8	1	60	1
114	NR	no amp	2	80	2	18	0	5/8	0/8	0	20	1
117	ILC	no amp	3	67	NR	NR	NR	8/8	0/8	1	19	1
113	IDC	no amp	3	67	NR	NR	NR	8/8	0/8	1	27	1

## Sheet: (C) Amplification
Supplementary Data 1. Relating to Fig. 1e. Fluorescence in situ hybridization (FISH) assessment of adipogenesis associated Mth938 domain containing (AAMDC) and histological characteristics of tumors from a cohort of 119 breast cancer patients.
Database Code	Tissue Type	AAMDC Amplification	Amplification Score	Grade	Age	TNM	Lymph Node Taken	Lymph Node Positive	Estrogen Receptor	Progesterone Receptor	HER-2 Receptor	Ki-67 %	Ki-67 status
152	IDC	Amp	2	3	38	pT1cN2Mx	16	6	4/8	4/8	1
75	IDC	Amp	2	2	62	p T2N0Mx	4	0	8/8	4/8	0	20	1
79	IDC	Amp	2	3	48	pT1cN0Mx	1	0	0/8	4/8	1	60	1
118	ILC	Amp	2	2	77	pT3(m)N0(sn)Mx	4	0	6/8	5/8	1	15	1
153	IDC	Amp	2	3	54	pT2N2aMX	9	9	7/8	5/8	1
128	IDC	Amp	2	2	60	pT1cmN0M	3	0	8/8	5/8	0	21	1
159	IDC	Amp	2	2	77	pT1bN0Mx	15	0	8/8	5/8	1
126	IDC	Amp	2	3	80	pT2mN0M	3	0	8/8	5/8	1	22	1
83	ILC	Amp	2/3	2	63	pT2N0MX	17	0	7/8	6/8	1	19	1
177	IDC	Amp	2	2	65	NR	NR	NR	8/8	6/8	1
11	IDC	Amp	2	2	82	NR	NR	NR	8/8	6/8	1	20	1
127	IDC	Amp	2	3	32	NR	NR	NR	8/8	7/8	1	85	1
104	IDC	Amp	2	2	38	pT1c(m)N1aMx	10	1	7/8	8/8	1	20	1
124	IDC	Amp	2	2	39	pT1cN1aMx	9	3	7/8	8/8	0	18	1
164	IDC	Amp	2	2	51	pT1cN1aMx	13	1	7/8	8/8	1
158	unknown	Amp	2	2	54	pT1cN1miMx	2	1	7/8	8/8	1
129	IDC	Amp	2	NR	45	NR	NR	NR	8/8	8/8	1	21	1
143	IDC	Amp	2	2	54	NR	NR	NR	8/8	8/8	1	29	1
110	IDC	Amp	2	3	58	NR	NR	NR	8/8	8/8	1	27	1
101	IDC	Amp	2	2	61	pT1bN0Mx	1	0	8/8	8/8	0	25	1
154	IDC	Amp	2	2	62	NR	6	5	8/8	8/8	1
26	IDC	Amp	2	NR	62	NR	NR	NR	8/8	8/8	0	20	1
144	IDC	Amp	2	3	65	pT1cN0MX	3	0	8/8	8/8	1	18	1
163	IDC	Amp	2	2	65	pT1cN2Mx	15	5	8/8	8/8	1
173	IDC	Amp	2	2	74	pT1bN0Mx	10	0	8/8	8/8	1
138	IDC	Amp	2	2	77	pT1cN0MX	2	0	8/8	8/8	1	18	1
90	IDC	Amp	2	2	90	NR	NR	NR	8/8	8/8	1	18	1
23	ILC	Amp	2	2	91	NR	NR	NR	8/8	8/8	0	20	1
116	IDC	Amp	2	2	66	NR	NR	NR	8/8	0/8	1	18	1
132	IDC	Amp	2/3	2	76	NR	NR	NR	8/8	0/8	0	34	1

## Sheet: (D) Polysomy
Supplementary Data 1. Relating to Fig. 1e. Fluorescence in situ hybridization (FISH) assessment of adipogenesis associated Mth938 domain containing (AAMDC) and histological characteristics of tumors from a cohort of 119 breast cancer patients.
Database Code	Tissue Type	AAMDC Amplification	Amplification Score	Grade	Age	TNM	Lymph Node Taken	Lymph Node Positive	Estrogen Receptor	Progesterone Receptor	HER-2 Receptor	Ki-67 %	Ki-67 status
83	ILC	Poly	2/3	2	63	2	17	0	7/8	6/8	1	19	1
150	ILC	Poly	3	3	37	NR	NR	NR	8/8	6/8	1	25	1
134	unknown	Poly	3	99	49	NR	NR	NR	8/8	7/8	1	70	1
139	IDC	Poly	3	2	60	NR	2	0	8/8	7/8	1	18	1
40	IDC	Poly	3	2	61	1	1	0	8/8	7/8	0	20	1
62	IDC	Poly	3	2	67	1	12	0	8/8	7/8	0	17	1
41	IDC	Poly	3	3	41	1	1	0	8/8	8/8	1	50	1
97	IDC	Poly	3	3	44	NR	NR	NR	8/8	8/8	1	16	1
108	IDC	Poly	3	3	59	2	16	1	8/8	8/8	1	23	1
105	IDC	Poly	3	3	63	2	5	3	8/8	8/8	1	25	1
109	IDC	Poly	3	2	71	1	2	0	8/8	8/8	1	17	1
21	IDC	Poly	3	3	72	NR	NR	NR	8/8	8/8	1	35	1
132	IDC	Poly	2/3	2	76	NR	NR	NR	8/8	0/8	0	34	1
