# Supplementary material for: The oncogene AAMDC links PI3K-AKT-mTOR signaling with metabolic reprograming in estrogen receptor-positive breast cancer
Source: Nat Commun. 2021 Mar 26;12:1920. doi: 10.1038/s41467-021-22101-7 (PMC7998036; doi:10.1038/s41467-021-22101-7)
Supplement: Supplementary file 4 — Supplementary Data 2 [file 41467_2021_22101_MOESM4_ESM.xlsx]

## Sheet: (A) Down regulated genes in Sh2
Supplementary Data 2. Relating to Fig. 3a-c: Genome-wide gene expression analyses of SUM52PE cells transduced with adipogenesis associated Mth938 domain containing (AAMDC) shRNA #2 (sh2) vs. empty vector control.
Gene	log2(fold change)	p value	q value
SPARC	-3.94527	5e-05	0.00111739
CAMP	-3.92823	5e-05	0.00111739
FCN2	-3.75737	0.00485	0.0448354
SPARC	-3.65367	5e-05	0.00111739
ACOX2	-3.58047	5e-05	0.00111739
PRELP	-3.5713	5e-05	0.00111739
SLC7A11	-3.46251	5e-05	0.00111739
C8orf75	-3.45791	5e-05	0.00111739
FAM65C	-3.4424	5e-05	0.00111739
NNMT	-3.41114	0.0018	0.0212845
GDF15	-3.34227	5e-05	0.00111739
BPIFA2	-3.3113	5e-05	0.00111739
ITGB6	-3.28323	0.0022	0.0249191
HEPHL1	-3.26741	5e-05	0.00111739
CEACAM1	-3.23546	5e-05	0.00111739
TMPRSS4	-3.22886	5e-05	0.00111739
LOC146336	-3.17795	5e-05	0.00111739
SLC4A10	-3.14623	5e-05	0.00111739
KPNA7	-3.13431	0.00115	0.0148912
BTN3A2	-3.12813	5e-05	0.00111739
C6orf223	-3.11055	5e-05	0.00111739
MS4A14	-3.08978	5e-05	0.00111739
KIF21B	-3.07243	5e-05	0.00111739
S100A9	-3.01666	5e-05	0.00111739
FAIM2	-3.00972	5e-05	0.00111739
KEL	-2.97269	5e-05	0.00111739
RGS16	-2.88654	5e-05	0.00111739
MIR4763	-2.75629	5e-05	0.00111739
PROCR	-2.7558	5e-05	0.00111739
CASP4,CASP5	-2.7552	5e-05	0.00111739
SGSM1	-2.7521	5e-05	0.00111739
IL22RA1	-2.74807	5e-05	0.00111739
RTBDN	-2.73596	5e-05	0.00111739
ANKRD2	-2.73478	5e-05	0.00111739
C5orf65	-2.67004	5e-05	0.00111739
ZP2	-2.63628	5e-05	0.00111739
ABCG1	-2.56699	5e-05	0.00111739
SDSL	-2.56584	5e-05	0.00111739
ZNF503-AS1	-2.55855	5e-05	0.00111739
SERPINI1	-2.55013	0.00175	0.0208652
CHAC1	-2.54299	5e-05	0.00111739
CRYAB	-2.53838	0.0001	0.00205943
KCNN4	-2.49476	5e-05	0.00111739
CCRL2	-2.48921	5e-05	0.00111739
LRRC31	-2.48424	5e-05	0.00111739
LRG1	-2.45593	5e-05	0.00111739
ADCY8	-2.45145	5e-05	0.00111739
LCP1	-2.44533	5e-05	0.00111739
LOC100505633	-2.43948	0.0006	0.00881406
C10orf27	-2.43351	5e-05	0.00111739
DDX60	-2.38976	5e-05	0.00111739
DHRS2	-2.3842	5e-05	0.00111739
MZT1	-2.3735	5e-05	0.00111739
STXBP6	-2.37063	5e-05	0.00111739
LINC00263	-2.36506	5e-05	0.00111739
MORN3	-2.35494	5e-05	0.00111739
TPRG1	-2.34421	0.00555	0.0491731
LOC100288181	-2.33741	5e-05	0.00111739
CCNYL1	-2.31628	5e-05	0.00111739
C11orf67	-2.30982	5e-05	0.00111739
RBM43	-2.30084	5e-05	0.00111739
CALB2	-2.30042	5e-05	0.00111739
PADI3	-2.29444	5e-05	0.00111739
PLCD1	-2.28205	5e-05	0.00111739
ARMC7	-2.2438	0.00045	0.0070279
KCNG1	-2.24261	0.00235	0.0262315
KRT86	-2.22307	5e-05	0.00111739
CPVL	-2.22229	5e-05	0.00111739
MMRN2	-2.21888	5e-05	0.00111739
S100A8	-2.21327	5e-05	0.00111739
SERPINA3	-2.20512	0.00295	0.0311363
HRASLS2	-2.1959	0.00445	0.0422446
CCR5	-2.19325	5e-05	0.00111739
ULBP2	-2.19014	5e-05	0.00111739
FMOD	-2.18402	5e-05	0.00111739
OAS2	-2.16581	5e-05	0.00111739
STC1	-2.15817	0.0002	0.0036788
RBP5	-2.15672	5e-05	0.00111739
MR1	-2.14868	5e-05	0.00111739
FABP7	-2.14829	0.00055	0.00821983
FLJ41200	-2.13471	5e-05	0.00111739
KCNJ12	-2.12988	5e-05	0.00111739
CLCA2	-2.12927	5e-05	0.00111739
LINC00471	-2.12424	0.0002	0.0036788
LINC00514	-2.10538	5e-05	0.00111739
PEBP4	-2.10155	5e-05	0.00111739
ACPP	-2.09299	0.0007	0.0099437
C8orf4	-2.07689	5e-05	0.00111739
IFI27L2	-2.06177	0.0029	0.0307443
RINL	-2.03866	5e-05	0.00111739
ETV4	-2.0245	5e-05	0.00111739
PPP1R1B	-2.018	0.00485	0.0448354
ACE2	-2.01741	5e-05	0.00111739
TNFSF15	-2.01623	5e-05	0.00111739
RARRES3	-2.00676	5e-05	0.00111739
SEC16B	-2.0011	5e-05	0.00111739
NCALD	-1.99848	5e-05	0.00111739
OAF	-1.99817	0.00535	0.048054
TRIM9	-1.99801	5e-05	0.00111739
ALPK1	-1.991	5e-05	0.00111739
SLC45A3	-1.98747	5e-05	0.00111739
BTN3A1	-1.9782	5e-05	0.00111739
LEMD1	-1.97773	0.0027	0.0290679
CREB3L1	-1.97328	5e-05	0.00111739
FOLR1	-1.96461	0.0018	0.0212845
MND1	-1.962	5e-05	0.00111739
FAM113B	-1.96069	5e-05	0.00111739
LIN28A	-1.95731	5e-05	0.00111739
CES1P2	-1.95451	5e-05	0.00111739
PON3	-1.95207	5e-05	0.00111739
AMBP	-1.94211	5e-05	0.00111739
NAALADL2	-1.93201	0.00035	0.00572802
SLC5A5	-1.92596	5e-05	0.00111739
CCDC160	-1.92392	5e-05	0.00111739
AKR1B10	-1.92355	0.0012	0.015363
SNCG	-1.91797	5e-05	0.00111739
TDO2	-1.9159	5e-05	0.00111739
MDH1B	-1.91497	0.0015	0.01851
FGD3	-1.90877	0.00075	0.0105083
MLKL	-1.9034	5e-05	0.00111739
C8G	-1.90018	0.0003	0.00509976
IFI35	-1.89878	5e-05	0.00111739
CTSC	-1.89289	0.00045	0.0070279
TMEM45A	-1.88483	5e-05	0.00111739
DUSP6	-1.86727	5e-05	0.00111739
MIR205HG	-1.85796	5e-05	0.00111739
HN1	-1.85479	5e-05	0.00111739
HAT1	-1.84733	5e-05	0.00111739
MARCKSL1	-1.8463	5e-05	0.00111739
ESR1	-1.84278	5e-05	0.00111739
MX1	-1.81824	5e-05	0.00111739
PSPH	-1.81318	5e-05	0.00111739
TMEM173	-1.81113	5e-05	0.00111739
C2orf54	-1.80947	5e-05	0.00111739
PLA2G4F	-1.8089	5e-05	0.00111739
SEMA3G	-1.80547	0.0003	0.00509976
S100A4	-1.79945	5e-05	0.00111739
TCL1B	-1.79804	0.0054	0.0483618
RAPGEF3	-1.78258	5e-05	0.00111739
RCOR2	-1.78115	5e-05	0.00111739
GSDMD	-1.78063	5e-05	0.00111739
FSIP1	-1.7787	0.00045	0.0070279
FER1L4	-1.7681	5e-05	0.00111739
GPD1	-1.75452	5e-05	0.00111739
SARDH	-1.74946	5e-05	0.00111739
PLSCR1	-1.74576	0.00065	0.00933199
IL18	-1.74412	0.0002	0.0036788
FAS	-1.74402	5e-05	0.00111739
EVPLL	-1.74302	0.0006	0.00881406
DAB2	-1.74239	5e-05	0.00111739
LOC285484	-1.74045	0.0006	0.00881406
BPIFB2	-1.7361	5e-05	0.00111739
DZIP3	-1.7299	0.00325	0.0333858
VMO1	-1.71885	5e-05	0.00111739
C8orf73	-1.71557	5e-05	0.00111739
SCGB2A2	-1.7138	5e-05	0.00111739
LOC100506085	-1.71293	0.00165	0.019938
ASNS	-1.71182	5e-05	0.00111739
SCD	-1.71004	5e-05	0.00111739
CLPSL2	-1.70874	0.00485	0.0448354
SLC16A10	-1.69779	0.00085	0.0116071
C6orf99	-1.69678	5e-05	0.00111739
PLAUR	-1.69569	5e-05	0.00111739
RAP1GAP	-1.68777	5e-05	0.00111739
WSB2	-1.68593	5e-05	0.00111739
C5orf4	-1.68563	5e-05	0.00111739
TMEM194B	-1.6651	5e-05	0.00111739
AQP5	-1.66147	5e-05	0.00111739
GCHFR	-1.66078	5e-05	0.00111739
C3orf67	-1.65525	0.00035	0.00572802
BTC	-1.65196	5e-05	0.00111739
C20orf96	-1.65062	5e-05	0.00111739
HHIPL2	-1.65013	0.0001	0.00205943
PNMAL1	-1.64442	5e-05	0.00111739
RCSD1	-1.64136	0.0017	0.0203934
DMRT2	-1.64028	0.00015	0.00291349
C12orf32	-1.63848	5e-05	0.00111739
SLPI	-1.62421	5e-05	0.00111739
LOC401109	-1.61955	5e-05	0.00111739
TRIM55	-1.61903	5e-05	0.00111739
MFGE8	-1.61485	5e-05	0.00111739
PRKCG	-1.60851	0.00185	0.0217443
F12	-1.60681	5e-05	0.00111739
ACSF2	-1.60426	5e-05	0.00111739
TMEM52	-1.60088	0.0012	0.015363
FAM66B	-1.5993	0.0045	0.0425316
IRF2	-1.58169	5e-05	0.00111739
TRIB3	-1.57985	5e-05	0.00111739
MUCL1	-1.57852	5e-05	0.00111739
MYO10	-1.57075	5e-05	0.00111739
KRT81	-1.56769	5e-05	0.00111739
NIPA2	-1.5654	5e-05	0.00111739
CDK18	-1.55855	5e-05	0.00111739
RAB36	-1.54801	5e-05	0.00111739
ABCC12	-1.54698	0.00025	0.00444649
CAPG	-1.54271	0.0005	0.00762075
GJA5	-1.53954	5e-05	0.00111739
MSH5	-1.52413	0.00195	0.0226598
BANK1	-1.52324	0.0004	0.00637187
GPR156	-1.51979	0.00075	0.0105083
CCDC113	-1.51871	0.00015	0.00291349
MRAS	-1.51804	5e-05	0.00111739
LOC100131347	-1.51512	5e-05	0.00111739
KRT6A	-1.51499	5e-05	0.00111739
CLIC3	-1.50896	0.0004	0.00637187
FADS2	-1.50538	5e-05	0.00111739
ARL6	-1.50297	5e-05	0.00111739
MNS1	-1.49373	0.00065	0.00933199
SULT2B1	-1.49259	5e-05	0.00111739
IFIT3	-1.49126	0.0035	0.0351322
SREBF1	-1.48974	5e-05	0.00111739
HELB	-1.48956	0.00025	0.00444649
CYP4F12	-1.48678	5e-05	0.00111739
BPIFA4P	-1.48493	0.0001	0.00205943
CEP41	-1.48469	0.0003	0.00509976
LDHC	-1.4821	0.0001	0.00205943
ST3GAL5	-1.47955	5e-05	0.00111739
CTSL2	-1.47946	5e-05	0.00111739
B3GALNT1	-1.47727	5e-05	0.00111739
C7orf61	-1.47727	0.0028	0.0299051
IGSF5	-1.4759	5e-05	0.00111739
ME3	-1.47532	0.00495	0.0454475
ARHGDIB	-1.47432	5e-05	0.00111739
FBN1	-1.46711	0.0001	0.00205943
SUPT3H	-1.46428	0.0024	0.0266927
ITGA2B	-1.46219	0.0016	0.019487
HLA-DQB1	-1.46195	0.0008	0.0110577
DHRS3	-1.4589	5e-05	0.00111739
FHL2	-1.45821	5e-05	0.00111739
ARL4D	-1.45368	5e-05	0.00111739
ARAP1	-1.45216	5e-05	0.00111739
ANKRD22	-1.44756	0.0003	0.00509976
DIXDC1	-1.44436	5e-05	0.00111739
RND1	-1.43945	0.0054	0.0483618
BIN1	-1.43925	5e-05	0.00111739
ABCC8	-1.43373	0.00235	0.0262315
IL1RAPL2	-1.42395	0.00035	0.00572802
APLF	-1.42393	0.00075	0.0105083
PDCL3	-1.42365	5e-05	0.00111739
PHGDH	-1.42365	5e-05	0.00111739
RHOH	-1.42332	5e-05	0.00111739
SH3BP1	-1.42145	5e-05	0.00111739
ROBO3	-1.41715	0.0004	0.00637187
PCK2	-1.41331	5e-05	0.00111739
GPD2	-1.41197	5e-05	0.00111739
C14orf159	-1.41195	0.001	0.0133175
CYP2J2	-1.4075	5e-05	0.00111739
DOK7	-1.40387	5e-05	0.00111739
C9orf169	-1.40001	5e-05	0.00111739
MPP2	-1.39765	5e-05	0.00111739
RFPL1-AS1	-1.39616	0.00055	0.00821983
S100A14	-1.39155	5e-05	0.00111739
EGF	-1.39144	5e-05	0.00111739
CAPN5	-1.39139	5e-05	0.00111739
PARP10	-1.38469	5e-05	0.00111739
PLCH2	-1.38282	0.00015	0.00291349
CLGN	-1.37907	5e-05	0.00111739
FAM107B	-1.37881	5e-05	0.00111739
LINC00467	-1.3788	5e-05	0.00111739
ASS1	-1.37416	5e-05	0.00111739
DAB2IP	-1.37246	5e-05	0.00111739
PALM3	-1.37113	0.00015	0.00291349
SYNGR4	-1.37087	5e-05	0.00111739
GOLGA7B	-1.37067	5e-05	0.00111739
ISOC1	-1.37059	5e-05	0.00111739
TMTC1	-1.36935	0.00015	0.00291349
IFI27	-1.368	0.0012	0.015363
ADM2	-1.36292	5e-05	0.00111739
XKR9	-1.36195	0.0017	0.0203934
GMFB	-1.36027	5e-05	0.00111739
TSPAN6	-1.36016	5e-05	0.00111739
IMPACT	-1.35927	5e-05	0.00111739
SAMD9	-1.35877	5e-05	0.00111739
DUSP5	-1.35034	5e-05	0.00111739
IVL	-1.34653	5e-05	0.00111739
VWA5A	-1.34523	0.0001	0.00205943
LGALS1	-1.34126	5e-05	0.00111739
TEX19	-1.341	0.00025	0.00444649
SLC4A8	-1.33751	5e-05	0.00111739
FUT3	-1.33677	5e-05	0.00111739
ALOX15B	-1.33205	5e-05	0.00111739
DISP2	-1.3311	0.00025	0.00444649
IFI6	-1.3294	0.0001	0.00205943
CISH	-1.32937	5e-05	0.00111739
C6orf192	-1.32793	5e-05	0.00111739
AKAP2	-1.32624	5e-05	0.00111739
LRRC20	-1.32189	5e-05	0.00111739
PLCH1	-1.32007	5e-05	0.00111739
MAPRE2	-1.31792	5e-05	0.00111739
ULBP1	-1.31602	0.001	0.0133175
LOC728392	-1.31362	5e-05	0.00111739
TPD52L1	-1.31272	5e-05	0.00111739
NFATC4	-1.30941	0.001	0.0133175
ELK3	-1.30892	5e-05	0.00111739
ADORA2B	-1.30682	0.00015	0.00291349
LOC641746	-1.30006	0.0041	0.0398537
EFCAB11	-1.29972	5e-05	0.00111739
TMEM27	-1.29589	0.0042	0.0405692
DKKL1	-1.29575	5e-05	0.00111739
CDKN1A	-1.29454	5e-05	0.00111739
ETV5	-1.29089	5e-05	0.00111739
LGALS3BP	-1.28864	5e-05	0.00111739
PDXP	-1.28777	5e-05	0.00111739
PPPDE1	-1.28638	5e-05	0.00111739
ALDH3B1	-1.28317	5e-05	0.00111739
LDHA	-1.28222	5e-05	0.00111739
RHAG	-1.28219	5e-05	0.00111739
UPK3B	-1.27725	0.00105	0.0138462
COL9A2	-1.27406	5e-05	0.00111739
NRK	-1.26444	0.0001	0.00205943
CD36	-1.26234	0.00065	0.00933199
OCIAD2	-1.26135	5e-05	0.00111739
ZP3	-1.26102	0.0002	0.0036788
B3GNT3	-1.25775	5e-05	0.00111739
FAM84B	-1.25654	5e-05	0.00111739
TNC	-1.2541	5e-05	0.00111739
ELOVL3	-1.25356	0.0006	0.00881406
LRRC16B	-1.25298	0.0001	0.00205943
FGGY	-1.2514	5e-05	0.00111739
HSPA2	-1.25084	5e-05	0.00111739
ETHE1	-1.24929	5e-05	0.00111739
RYBP	-1.24894	5e-05	0.00111739
SDR16C5	-1.24697	0.00095	0.0127701
IL4R	-1.24526	0.00065	0.00933199
KIF3C	-1.24519	0.0003	0.00509976
TUSC3	-1.24403	5e-05	0.00111739
THNSL1	-1.24261	5e-05	0.00111739
CMPK2	-1.23836	0.00075	0.0105083
ACAT2	-1.23824	0.00505	0.0461099
PDLIM3	-1.238	0.00145	0.0180483
SLC29A1	-1.23756	5e-05	0.00111739
PLK3	-1.23144	5e-05	0.00111739
GALNT10	-1.23093	5e-05	0.00111739
IKBKE	-1.23011	0.0022	0.0249191
THBS4	-1.22766	0.0049	0.0451618
NFATC4	-1.22679	0.00325	0.0333858
DDC	-1.22488	5e-05	0.00111739
TTYH1	-1.22433	0.00065	0.00933199
UBE2L6	-1.2239	5e-05	0.00111739
OAS1,OAS3	-1.21737	5e-05	0.00111739
A2ML1	-1.21481	0.00455	0.0428162
SPNS3	-1.21143	0.00055	0.00821983
MDH1	-1.20888	5e-05	0.00111739
ZDHHC4	-1.20885	5e-05	0.00111739
ALDH3B2	-1.20481	5e-05	0.00111739
SPERT	-1.20381	0.0053	0.0477044
HEXIM2	-1.20124	0.0004	0.00637187
TMEM182	-1.19972	0.00015	0.00291349
FBXO27	-1.19725	5e-05	0.00111739
CCDC109B	-1.19357	0.0003	0.00509976
ACACB	-1.19036	5e-05	0.00111739
ITGA10	-1.18985	0.0005	0.00762075
RGS6	-1.1885	0.00545	0.048688
KIAA2022	-1.18742	5e-05	0.00111739
PLXDC2	-1.18496	5e-05	0.00111739
APOL6	-1.18408	5e-05	0.00111739
CES1	-1.17977	5e-05	0.00111739
FAM81A	-1.17933	0.00035	0.00572802
EIF4EBP1	-1.17851	5e-05	0.00111739
DDIT4	-1.17821	5e-05	0.00111739
PDE6D	-1.17323	5e-05	0.00111739
ADCK3	-1.16897	5e-05	0.00111739
AKNA	-1.16393	0.0016	0.019487
DNAJC6	-1.16324	5e-05	0.00111739
IGF2BP3	-1.16255	0.0029	0.0307443
HSH2D	-1.16095	0.00215	0.0244557
RHBDL2	-1.16046	5e-05	0.00111739
SPTSSA	-1.15868	5e-05	0.00111739
DNAI1	-1.15773	0.0021	0.0240139
GPR143	-1.15759	0.00375	0.0371052
AKAP6	-1.15754	5e-05	0.00111739
MIR4435-1	-1.15686	5e-05	0.00111739
FAM127A	-1.15521	5e-05	0.00111739
TCEAL8	-1.15345	0.00025	0.00444649
DSCC1	-1.15309	5e-05	0.00111739
STEAP1	-1.15261	0.0038	0.0375309
C11orf9	-1.15051	0.0005	0.00762075
TEC	-1.14897	0.0014	0.0175477
KIF12	-1.1467	5e-05	0.00111739
CHCHD6	-1.14518	0.00065	0.00933199
TRIM21	-1.14464	0.0013	0.0165058
CTHRC1	-1.13451	0.0002	0.0036788
CDK5R2	-1.132	0.00045	0.0070279
PRKACB	-1.13068	5e-05	0.00111739
SLC2A10	-1.13002	5e-05	0.00111739
GPT2	-1.12848	5e-05	0.00111739
LOC729970	-1.12649	0.00095	0.0127701
DUSP4	-1.12414	5e-05	0.00111739
FLJ35776	-1.12394	0.0056	0.049433
BATF	-1.12259	0.00435	0.0416999
FHL1	-1.11953	5e-05	0.00111739
SLFN12	-1.11823	0.00035	0.00572802
PRMT6	-1.11435	5e-05	0.00111739
RNASEH2A	-1.11359	5e-05	0.00111739
TMX1	-1.1126	5e-05	0.00111739
GFPT1	-1.11242	5e-05	0.00111739
TM4SF1	-1.11196	5e-05	0.00111739
LOXL4	-1.11184	0.00085	0.0116071
RPL9	-1.11163	0.0002	0.0036788
SRMS	-1.11005	5e-05	0.00111739
DCTD	-1.10564	5e-05	0.00111739
RHOA	-1.10531	5e-05	0.00111739
CCDC15	-1.10472	0.0001	0.00205943
SCCPDH	-1.10262	0.003	0.0314635
QPRT	-1.10258	5e-05	0.00111739
PTP4A1	-1.09983	5e-05	0.00111739
SSR3	-1.09827	5e-05	0.00111739
TMEM106A	-1.09553	5e-05	0.00111739
ARHGAP26	-1.09317	0.00025	0.00444649
IMPA2	-1.09283	5e-05	0.00111739
SLC25A18	-1.09208	0.0003	0.00509976
HMGCL	-1.09195	0.0001	0.00205943
RHEBL1	-1.09166	0.00075	0.0105083
NUDT15	-1.09102	5e-05	0.00111739
ZNF804A	-1.0854	0.0007	0.0099437
SKAP1	-1.08481	0.00185	0.0217443
CTSH	-1.08414	5e-05	0.00111739
EHD3	-1.08322	0.0003	0.00509976
PKIB	-1.08176	5e-05	0.00111739
ARHGEF19	-1.07911	5e-05	0.00111739
NOD2	-1.07791	0.0035	0.0351322
NMU	-1.07725	5e-05	0.00111739
TNFSF12	-1.07574	5e-05	0.00111739
CLDN2	-1.07516	0.00035	0.00572802
S1PR2	-1.07478	0.0012	0.015363
MRPL19	-1.06893	0.0002	0.0036788
ARAP3	-1.066	5e-05	0.00111739
ATP2C2	-1.06378	5e-05	0.00111739
RSAD2	-1.0632	0.0049	0.0451618
ACAA2	-1.06284	0.00045	0.0070279
NAV1	-1.05372	0.0001	0.00205943
NTPCR	-1.05287	5e-05	0.00111739
MNF1	-1.05261	5e-05	0.00111739
MEX3A	-1.05127	0.00165	0.019938
PLA2G16	-1.05018	5e-05	0.00111739
NUDT6	-1.0485	0.00265	0.0286442
RGS3	-1.04595	5e-05	0.00111739
FLVCR1-AS1	-1.04025	0.00215	0.0244557
RPA3	-1.03871	0.00145	0.0180483
PKIG	-1.03748	0.0003	0.00509976
DGKA	-1.03579	5e-05	0.00111739
ZMYND8	-1.0348	5e-05	0.00111739
LRP1	-1.03475	0.0001	0.00205943
TNNI1	-1.03467	0.00015	0.00291349
BSN	-1.03391	5e-05	0.00111739
SPNS2	-1.03246	5e-05	0.00111739
SMPDL3B	-1.03233	0.0002	0.0036788
TGM1	-1.03072	0.0001	0.00205943
GLRX	-1.02922	0.0001	0.00205943
MFSD2A	-1.02542	5e-05	0.00111739
OGDHL	-1.02492	5e-05	0.00111739
CCDC57	-1.02453	0.00265	0.0286442
EIF4E1B	-1.02435	0.0007	0.0099437
PHF11	-1.02413	0.00315	0.0325919
FA2H	-1.0226	5e-05	0.00111739
PRIC285	-1.0224	0.0002	0.0036788
EPB41L4B	-1.02206	5e-05	0.00111739
GPR161	-1.02185	0.00065	0.00933199
MAD2L1	-1.02156	5e-05	0.00111739
C4orf27	-1.01988	5e-05	0.00111739
AKR1A1	-1.01636	5e-05	0.00111739
PARP14	-1.01411	0.0002	0.0036788
CHMP5	-1.01373	5e-05	0.00111739
CNTD2	-1.01262	0.00305	0.0318636
EHHADH	-1.01144	0.0017	0.0203934
GPR56	-1.00916	5e-05	0.00111739
ABCC2	-1.00844	0.0001	0.00205943
TNNI3	-1.00802	5e-05	0.00111739
PJA1	-1.0048	5e-05	0.00111739
DENND1A	-1.00387	5e-05	0.00111739
NPM3	-1.00229	5e-05	0.00111739
TRIM16	-0.998724	5e-05	0.00111739
VAT1	-0.998001	5e-05	0.00111739
FAM83G	-0.99446	5e-05	0.00111739
VSIG10L	-0.993961	5e-05	0.00111739
DTX3L	-0.992918	0.00275	0.0295029
GOLT1A	-0.992223	0.0003	0.00509976
CCDC51	-0.991192	5e-05	0.00111739
SLC16A3	-0.989978	0.00245	0.0270531
C9orf46	-0.988848	5e-05	0.00111739
EIF5AL1	-0.988634	5e-05	0.00111739
NOL10	-0.98815	5e-05	0.00111739
DSCAM-AS1	-0.98621	0.0021	0.0240139
THEM4	-0.985275	0.00125	0.0159651
CHEK1	-0.98312	5e-05	0.00111739
PRSS35	-0.981224	0.0003	0.00509976
C1QTNF6	-0.980917	0.0001	0.00205943
MTHFD1L	-0.980401	0.0033	0.0337705
SPDEF	-0.980029	5e-05	0.00111739
NFASC	-0.977597	0.003	0.0314635
GRAMD2	-0.977284	5e-05	0.00111739
USP22	-0.977235	5e-05	0.00111739
SPRY4	-0.976228	5e-05	0.00111739
POLE2	-0.976133	5e-05	0.00111739
RAB7L1	-0.975953	0.00165	0.019938
NTAN1	-0.970709	0.0001	0.00205943
CRYM	-0.968408	5e-05	0.00111739
SLC36A4	-0.968258	5e-05	0.00111739
C14orf167	-0.968182	5e-05	0.00111739
FBXO43	-0.965824	0.00025	0.00444649
PKD1L2	-0.965411	0.0029	0.0307443
PHYH	-0.964905	5e-05	0.00111739
SLC27A5	-0.964672	0.00055	0.00821983
RAB27A	-0.9635	0.0001	0.00205943
CENPM	-0.963207	5e-05	0.00111739
STARD8	-0.962385	5e-05	0.00111739
SHMT2	-0.961735	5e-05	0.00111739
HOXA1	-0.961235	0.0031	0.0321984
FAM46C	-0.959659	5e-05	0.00111739
ERV3-1	-0.95927	0.00055	0.00821983
LMCD1	-0.958765	0.0006	0.00881406
C20orf54	-0.958142	0.00015	0.00291349
TTLL1	-0.957425	0.0003	0.00509976
CHCHD4	-0.95578	5e-05	0.00111739
LZIC	-0.9557	0.00015	0.00291349
LIPA	-0.955431	5e-05	0.00111739
ZC2HC1C	-0.955133	0.0004	0.00637187
SLC20A1	-0.954644	5e-05	0.00111739
RIMS3	-0.95457	5e-05	0.00111739
FAM134B	-0.954301	0.00505	0.0461099
ERLIN1	-0.952968	5e-05	0.00111739
ANXA9	-0.952872	5e-05	0.00111739
LDHB	-0.95262	5e-05	0.00111739
PMP22	-0.952488	0.00395	0.0386751
CRABP2	-0.95227	5e-05	0.00111739
DGAT2	-0.951164	5e-05	0.00111739
VGLL1	-0.948748	0.00105	0.0138462
G6PC3	-0.946015	5e-05	0.00111739
HGD	-0.945522	0.00305	0.0318636
FGFR4	-0.943335	5e-05	0.00111739
MIR4734	-0.942675	0.0002	0.0036788
FAM129A	-0.942213	5e-05	0.00111739
INTU	-0.941796	0.0044	0.0419178
SEL1L	-0.941039	5e-05	0.00111739
MAPK10	-0.939624	0.0001	0.00205943
CBLC	-0.939584	5e-05	0.00111739
PARP9	-0.938177	0.00065	0.00933199
TTC39B	-0.938106	5e-05	0.00111739
FSBP	-0.937189	5e-05	0.00111739
ST6GALNAC4	-0.936633	0.0001	0.00205943
CLDN23	-0.936308	0.0051	0.0463697
DR1	-0.935286	5e-05	0.00111739
TNNT1	-0.935036	5e-05	0.00111739
RMI2	-0.934116	5e-05	0.00111739
STARD3NL	-0.933138	5e-05	0.00111739
UBE2V2	-0.932462	5e-05	0.00111739
SLFN5	-0.931486	0.00155	0.0189963
ARHGAP40	-0.930217	5e-05	0.00111739
BLM	-0.929856	5e-05	0.00111739
MFSD6	-0.929453	5e-05	0.00111739
ERMP1	-0.926217	5e-05	0.00111739
MAST1	-0.926155	0.0026	0.0282885
MGST2	-0.924726	0.0014	0.0175477
PLDN	-0.924571	5e-05	0.00111739
APAF1	-0.923735	0.0015	0.01851
IMP3	-0.922836	5e-05	0.00111739
ALDH1B1	-0.922438	5e-05	0.00111739
LY6E	-0.921622	5e-05	0.00111739
N6AMT2	-0.920935	0.0025	0.0275064
PPP2CA	-0.920729	5e-05	0.00111739
BLVRB	-0.920588	5e-05	0.00111739
KITLG	-0.920423	5e-05	0.00111739
ZSWIM3	-0.91966	0.0003	0.00509976
SFT2D1	-0.919415	5e-05	0.00111739
CCDC163P	-0.918829	0.00415	0.0402488
HIGD1A	-0.918524	5e-05	0.00111739
DCAF12	-0.915965	5e-05	0.00111739
ARHGEF4	-0.913932	0.0034	0.0344823
PPP1CC	-0.913532	5e-05	0.00111739
ZBED3	-0.911577	0.00215	0.0244557
FAM161A	-0.911468	0.00055	0.00821983
LAMB3	-0.90955	0.0044	0.0419178
CARS	-0.906395	5e-05	0.00111739
ZMYM6NB	-0.904941	0.0002	0.0036788
C11orf74	-0.904007	0.0022	0.0249191
MAGED2	-0.903701	5e-05	0.00111739
NUPR1	-0.902618	5e-05	0.00111739
SUSD2	-0.901956	5e-05	0.00111739
C12orf45	-0.901319	0.00045	0.0070279
FTO	-0.900193	5e-05	0.00111739
AP2S1	-0.899718	0.00025	0.00444649
CCDC34	-0.899669	0.0001	0.00205943
SUN3	-0.897928	0.00065	0.00933199
MBTPS2	-0.897543	5e-05	0.00111739
LSM4	-0.896961	5e-05	0.00111739
C3orf26	-0.896398	5e-05	0.00111739
GALE	-0.890699	5e-05	0.00111739
PFKFB3	-0.889284	5e-05	0.00111739
ANXA1	-0.888556	5e-05	0.00111739
LOC730102	-0.887553	0.00035	0.00572802
C20orf27	-0.886819	0.0001	0.00205943
MRPS12	-0.885815	0.0001	0.00205943
FANCG	-0.885054	5e-05	0.00111739
TLR5	-0.884951	0.0018	0.0212845
AFMID	-0.881732	0.00045	0.0070279
PHLDB2	-0.881439	0.0022	0.0249191
BRI3BP	-0.881224	0.0053	0.0477044
ZNF391	-0.87855	0.00335	0.0341522
GGH	-0.877821	5e-05	0.00111739
TRIM38	-0.876792	0.00075	0.0105083
HOXA10	-0.876451	5e-05	0.00111739
TIAM1	-0.875923	5e-05	0.00111739
MCM6	-0.875747	5e-05	0.00111739
CDC42EP2	-0.875457	0.00195	0.0226598
CISD2	-0.875328	5e-05	0.00111739
COX6C	-0.875205	5e-05	0.00111739
ANAPC13	-0.875063	0.00075	0.0105083
LOC100287482	-0.874545	0.0017	0.0203934
GSTA4	-0.873591	0.0032	0.0329982
SH3KBP1	-0.872789	0.00145	0.0180483
RASD1	-0.871933	5e-05	0.00111739
TAF1A	-0.871897	0.0008	0.0110577
SPINK5	-0.870691	5e-05	0.00111739
PPFIBP2	-0.870577	0.0002	0.0036788
C16orf59	-0.870092	0.0005	0.00762075
FANCE	-0.869778	5e-05	0.00111739
ADA	-0.867923	5e-05	0.00111739
HIP1	-0.867315	0.0001	0.00205943
NLE1	-0.866921	0.00045	0.0070279
SDHA	-0.866715	5e-05	0.00111739
MTRR	-0.86579	5e-05	0.00111739
PYCR1	-0.86485	5e-05	0.00111739
ICOSLG	-0.863693	5e-05	0.00111739
C9orf91	-0.86343	5e-05	0.00111739
LOC388588	-0.86284	0.00065	0.00933199
KNDC1	-0.861831	5e-05	0.00111739
TMED2	-0.859999	5e-05	0.00111739
KCTD5	-0.859559	0.0029	0.0307443
ZAK	-0.853544	5e-05	0.00111739
NUPL1	-0.852808	5e-05	0.00111739
MORF4L1	-0.850786	5e-05	0.00111739
FIGNL1	-0.850333	5e-05	0.00111739
RNF187	-0.849606	5e-05	0.00111739
OTOR	-0.848898	0.0005	0.00762075
PRICKLE2	-0.848763	0.00015	0.00291349
RFC2	-0.847263	5e-05	0.00111739
FLT4	-0.847257	0.00015	0.00291349
C10orf58	-0.846266	5e-05	0.00111739
MAP4K2	-0.845046	5e-05	0.00111739
WDR76	-0.844898	0.00015	0.00291349
ZNF670	-0.844856	0.0051	0.0463697
CHEK2	-0.843598	0.0005	0.00762075
DEPTOR	-0.841563	0.00475	0.0441576
C1orf74	-0.840971	0.0045	0.0425316
RBM11	-0.837543	0.0015	0.01851
FCHO1	-0.837187	0.00025	0.00444649
ZNF697	-0.836039	0.0047	0.0438443
PCNA	-0.836003	5e-05	0.00111739
SH3BP2	-0.835805	5e-05	0.00111739
TCEA3	-0.834022	5e-05	0.00111739
TRUB1	-0.833303	5e-05	0.00111739
SGPL1	-0.832699	5e-05	0.00111739
ZFAND3	-0.832339	5e-05	0.00111739
HFE	-0.830391	0.00145	0.0180483
PID1	-0.829558	0.0044	0.0419178
KREMEN2	-0.829023	0.00105	0.0138462
MAP7D2	-0.826916	0.0004	0.00637187
CXCL14	-0.826732	0.00325	0.0333858
NUDT1	-0.826568	5e-05	0.00111739
ABHD14A	-0.826325	0.0011	0.0143909
SRBD1	-0.824713	5e-05	0.00111739
HPN	-0.824322	0.00035	0.00572802
HMX3	-0.823606	0.0005	0.00762075
PARVB	-0.82127	0.00035	0.00572802
CXorf57	-0.819417	0.00045	0.0070279
PHLDA2	-0.818414	0.00135	0.0170701
TNFRSF21	-0.818333	5e-05	0.00111739
ESD	-0.81704	5e-05	0.00111739
SKA1	-0.816861	5e-05	0.00111739
IFIT5	-0.815717	0.0006	0.00881406
E2F2	-0.815467	5e-05	0.00111739
MMP9	-0.812374	0.0045	0.0425316
ZNF618	-0.811642	0.00095	0.0127701
CYP2U1	-0.811018	0.00195	0.0226598
MBOAT1	-0.810549	0.0025	0.0275064
BCAN	-0.810029	5e-05	0.00111739
TXNL4A	-0.808782	0.00155	0.0189963
MIR937	-0.806554	5e-05	0.00111739
GINS2	-0.806292	5e-05	0.00111739
GINS4	-0.805511	5e-05	0.00111739
PAQR7	-0.804888	0.0006	0.00881406
UNG	-0.804797	5e-05	0.00111739
RASAL1	-0.803994	0.00035	0.00572802
TNS3	-0.803228	5e-05	0.00111739
MIR943	-0.803188	0.0001	0.00205943
DCUN1D5	-0.803178	5e-05	0.00111739
PCP4	-0.802749	5e-05	0.00111739
MOSPD1	-0.801988	0.0001	0.00205943
AMZ2P1	-0.801108	0.0016	0.019487
OBFC1	-0.800365	0.00375	0.0371052
PVRL1	-0.799593	0.0008	0.0110577
RGS14	-0.799582	0.0004	0.00637187
INPP5J	-0.798902	0.0001	0.00205943
GLDC	-0.797842	0.00105	0.0138462
ALPK3	-0.79762	0.0013	0.0165058
TMEM205	-0.797365	5e-05	0.00111739
HLF	-0.796423	0.00115	0.0148912
FASTKD1	-0.795729	0.0004	0.00637187
PIGK	-0.794857	0.0018	0.0212845
RTN4IP1	-0.7937	0.0002	0.0036788
NDUFA2	-0.793552	5e-05	0.00111739
ALG1L	-0.792708	0.00375	0.0371052
MCM10	-0.791815	5e-05	0.00111739
RCN1	-0.791804	0.00125	0.0159651
UNC5B	-0.790708	5e-05	0.00111739
TP53TG1	-0.790275	0.0002	0.0036788
HAUS1	-0.789746	0.0002	0.0036788
CHCHD2	-0.78906	5e-05	0.00111739
CSGALNACT1	-0.788807	0.0047	0.0438443
WDR31	-0.788553	0.0007	0.0099437
CEP128	-0.787408	0.00065	0.00933199
CDCA5	-0.787213	5e-05	0.00111739
ProSAPiP1	-0.786878	0.0015	0.01851
ATP6V1B2	-0.785611	5e-05	0.00111739
NIPSNAP1	-0.7853	0.0001	0.00205943
DCLRE1B	-0.783973	0.0002	0.0036788
C9orf64	-0.783813	0.00095	0.0127701
COPG2,TSGA13	-0.78331	0.00045	0.0070279
FANCI	-0.782837	5e-05	0.00111739
HMGN4	-0.782837	5e-05	0.00111739
CDC6	-0.781331	0.00025	0.00444649
ZFAND5	-0.779513	5e-05	0.00111739
TARS	-0.777596	5e-05	0.00111739
SECTM1	-0.777049	0.00055	0.00821983
MMS22L	-0.776077	5e-05	0.00111739
C1orf174	-0.775823	0.0003	0.00509976
RAD51C	-0.774263	0.0007	0.0099437
PARP3	-0.77288	0.0006	0.00881406
BLVRA	-0.772279	5e-05	0.00111739
ADAM19	-0.772099	5e-05	0.00111739
SLC44A3	-0.771487	0.0031	0.0321984
ANKRD27	-0.770406	5e-05	0.00111739
CEBPG	-0.770098	5e-05	0.00111739
UNC13A	-0.768479	0.0001	0.00205943
SLC7A5	-0.768153	5e-05	0.00111739
FZD2	-0.76739	0.005	0.0457699
RTTN	-0.765504	0.00175	0.0208652
NCAPH	-0.764894	0.0001	0.00205943
MYO19	-0.764681	5e-05	0.00111739
STMN3	-0.763851	5e-05	0.00111739
C18orf54	-0.76356	0.0035	0.0351322
CHAF1B	-0.763322	5e-05	0.00111739
LOC401397	-0.762686	0.00165	0.019938
SYTL2	-0.762644	0.00455	0.0428162
BRCA1	-0.760893	5e-05	0.00111739
ZFP36L2	-0.76075	5e-05	0.00111739
GUCY1A2	-0.760625	5e-05	0.00111739
CENPW	-0.760066	0.00075	0.0105083
C17orf53	-0.759678	0.0003	0.00509976
TSPO	-0.758939	5e-05	0.00111739
DHCR7	-0.757598	0.00045	0.0070279
AMZ2	-0.756611	5e-05	0.00111739
HOGA1	-0.755425	0.00345	0.0348907
ENAH	-0.754837	5e-05	0.00111739
GANAB	-0.753786	5e-05	0.00111739
NKD1	-0.753694	5e-05	0.00111739
TNFAIP2	-0.753589	0.0001	0.00205943
CKAP4	-0.753455	5e-05	0.00111739
ASB13	-0.752876	0.00015	0.00291349
LAGE3	-0.751631	5e-05	0.00111739
HYAL1	-0.751338	5e-05	0.00111739
TATDN3	-0.751334	0.0002	0.0036788
RBM34	-0.750988	5e-05	0.00111739
SDF2L1	-0.750879	0.0046	0.0431358
RPL39L	-0.750526	5e-05	0.00111739
MB	-0.749772	0.0001	0.00205943
PFKFB4	-0.748549	0.00455	0.0428162
PRIM2	-0.746778	0.00385	0.0378683
PAIP2	-0.745885	5e-05	0.00111739
NEIL3	-0.745042	0.0003	0.00509976
PABPC1L	-0.744908	5e-05	0.00111739
UGCG	-0.742753	5e-05	0.00111739
RNASEH2B	-0.74263	0.00045	0.0070279
XRCC2	-0.740532	0.00055	0.00821983
CD97	-0.740356	0.0004	0.00637187
C19orf48	-0.738419	0.0002	0.0036788
KIF2C	-0.737861	5e-05	0.00111739
VIPR1	-0.73652	5e-05	0.00111739
SLC3A2	-0.735332	0.0005	0.00762075
SF3B14	-0.735099	0.00015	0.00291349
TSTA3	-0.735085	5e-05	0.00111739
IDH2	-0.734131	5e-05	0.00111739
SLC16A14	-0.733364	5e-05	0.00111739
ITGA1	-0.732997	0.00025	0.00444649
MCM5	-0.732387	5e-05	0.00111739
COMMD1	-0.73139	0.00055	0.00821983
RAB20	-0.731206	0.00065	0.00933199
C4orf52	-0.730312	0.00115	0.0148912
HOXD-AS1	-0.729865	0.0002	0.0036788
TIMM10	-0.728204	0.00015	0.00291349
ICAM3	-0.727837	0.0014	0.0175477
C4orf34	-0.72757	0.0005	0.00762075
EXO1	-0.72719	5e-05	0.00111739
C11orf75	-0.725112	0.0008	0.0110577
COQ3	-0.723308	0.0003	0.00509976
CSF2RB	-0.721291	5e-05	0.00111739
GALK2	-0.72072	0.00335	0.0341522
TSN	-0.719386	5e-05	0.00111739
UGT1A1	-0.719285	0.0041	0.0398537
TRPV5	-0.716975	0.0005	0.00762075
APITD1	-0.71675	0.00055	0.00821983
ANKS6	-0.716652	0.0001	0.00205943
RPH3AL	-0.716478	0.0034	0.0344823
NR4A1	-0.716372	0.0008	0.0110577
TSPAN33	-0.715942	0.0001	0.00205943
PSMD10	-0.714526	5e-05	0.00111739
CDK19	-0.71419	0.00015	0.00291349
TMEM159	-0.713474	5e-05	0.00111739
SWI5	-0.708295	0.00175	0.0208652
TSPAN13	-0.708042	0.0001	0.00205943
CDCA7	-0.706723	0.0001	0.00205943
SDC1	-0.70558	5e-05	0.00111739
XRCC4	-0.704403	0.0028	0.0299051
UHRF1	-0.703069	0.00015	0.00291349
SPRED1	-0.702118	0.00015	0.00291349
NRARP	-0.702035	0.0016	0.019487
RNF149	-0.700703	0.0001	0.00205943
TMEM86A	-0.700643	5e-05	0.00111739
FBXO4	-0.700329	0.0023	0.0258342
TIFA	-0.699244	0.00285	0.0303488
MCM3	-0.69892	5e-05	0.00111739
DYRK4	-0.697361	0.00255	0.0279707
DYNLT3	-0.697318	0.002	0.0230912
TONSL	-0.696758	0.0002	0.0036788
IMPDH2	-0.696597	0.0001	0.00205943
CACNB3	-0.696226	0.00235	0.0262315
TK1	-0.695692	5e-05	0.00111739
BRIP1	-0.694942	0.00035	0.00572802
KCTD3	-0.694462	5e-05	0.00111739
CLSTN3	-0.693438	0.00115	0.0148912
CKLF	-0.69314	0.00095	0.0127701
PAFAH1B3	-0.692944	0.0007	0.0099437
TWF2	-0.692046	0.0004	0.00637187
RFC3	-0.690934	5e-05	0.00111739
GINS1	-0.690168	0.0001	0.00205943
GARS	-0.688369	5e-05	0.00111739
MAGED1	-0.687823	5e-05	0.00111739
PATZ1	-0.686928	5e-05	0.00111739
TNFAIP8	-0.685093	0.0012	0.015363
FKBP10	-0.684046	5e-05	0.00111739
GLO1	-0.683884	5e-05	0.00111739
C14orf93	-0.683277	0.0021	0.0240139
CBS	-0.682999	0.00055	0.00821983
MT1F	-0.682626	0.00555	0.0491731
RFX5	-0.682626	0.00025	0.00444649
MAT2A	-0.68229	0.0021	0.0240139
SHC3	-0.679747	0.0019	0.0222107
PLD2	-0.679487	0.00035	0.00572802
HLCS	-0.67796	0.0007	0.0099437
MIS18A	-0.677802	0.0013	0.0165058
MCM2	-0.677791	5e-05	0.00111739
TK2	-0.677607	0.002	0.0230912
TMEM70	-0.677316	0.0002	0.0036788
KIAA1524	-0.67706	0.00035	0.00572802
CCDC167	-0.676334	0.00035	0.00572802
HSPA5	-0.676298	0.0004	0.00637187
TAOK3	-0.676291	5e-05	0.00111739
NME4	-0.674662	0.00555	0.0491731
CENPA	-0.674399	0.0004	0.00637187
WDHD1	-0.673934	0.0002	0.0036788
FAM114A1	-0.67346	0.00065	0.00933199
FAM127C	-0.673323	0.00355	0.0355182
PRIM1	-0.673244	0.0002	0.0036788
NTHL1	-0.672431	0.0027	0.0290679
S100A13	-0.672404	0.0044	0.0419178
PRR11	-0.672348	5e-05	0.00111739
HERPUD1	-0.671244	5e-05	0.00111739
RDH10	-0.668884	0.00015	0.00291349
HSDL1	-0.668833	0.00105	0.0138462
TSKU	-0.668796	0.00035	0.00572802
CCDC28A	-0.668781	0.00485	0.0448354
CDC45	-0.668023	0.00025	0.00444649
TMEM141	-0.667187	5e-05	0.00111739
EPB41L1	-0.666934	0.0013	0.0165058
DCTPP1	-0.665971	0.00035	0.00572802
RAD51	-0.665352	5e-05	0.00111739
MID1IP1	-0.664825	0.0003	0.00509976
DSN1	-0.664377	0.00015	0.00291349
AARS	-0.663791	5e-05	0.00111739
SLC1A5	-0.663212	0.00015	0.00291349
TRAIP	-0.663063	0.00155	0.0189963
CCDC125	-0.663028	0.0026	0.0282885
TMEM116	-0.662749	0.0044	0.0419178
ZSWIM4	-0.662524	0.00115	0.0148912
SERPINB6	-0.66177	0.0003	0.00509976
AIFM2	-0.660444	0.0021	0.0240139
FBXO5	-0.658442	0.0003	0.00509976
DHX33	-0.657681	0.0001	0.00205943
ATXN10	-0.657672	0.00045	0.0070279
ACD	-0.657616	0.0026	0.0282885
COL1A1	-0.656461	0.0026	0.0282885
ONECUT2	-0.65493	0.0001	0.00205943
BCAS4	-0.654148	0.005	0.0457699
FAM195B	-0.654142	0.00115	0.0148912
PPP1R9A	-0.65174	0.0006	0.00881406
ZWILCH	-0.651587	0.00035	0.00572802
MED9	-0.651209	0.00115	0.0148912
NME1	-0.651186	0.00015	0.00291349
XBP1	-0.650719	5e-05	0.00111739
TCIRG1	-0.650684	0.00065	0.00933199
MRPL12	-0.649198	0.00015	0.00291349
LYAR	-0.64909	0.0031	0.0321984
LRP12	-0.648951	0.00205	0.0235799
C4orf43	-0.648583	0.0024	0.0266927
HOMER1	-0.648508	0.0046	0.0431358
SARS	-0.6482	0.00275	0.0295029
GRPEL2	-0.647209	0.00095	0.0127701
MRPS35	-0.647178	0.00045	0.0070279
PRAME	-0.647125	0.0001	0.00205943
RPSA	-0.647065	0.0005	0.00762075
SESN2	-0.646761	0.0005	0.00762075
ABCC3	-0.64455	0.0002	0.0036788
HMMR	-0.64399	5e-05	0.00111739
TMC6	-0.642444	0.00035	0.00572802
TFB2M	-0.641197	0.0011	0.0143909
CCNB1	-0.641172	5e-05	0.00111739
KIF18A	-0.640977	0.0028	0.0299051
AGAP11	-0.640682	5e-05	0.00111739
TNFAIP8L1	-0.640402	0.0055	0.0489316
DLX4	-0.640326	0.0026	0.0282885
CD63	-0.640101	5e-05	0.00111739
S100A16	-0.639859	0.0001	0.00205943
GLRX3	-0.639581	0.0051	0.0463697
MTBP	-0.63949	0.0022	0.0249191
STYXL1	-0.639165	0.00275	0.0295029
LIG1	-0.637668	5e-05	0.00111739
HINT2	-0.637258	0.001	0.0133175
RRM2	-0.636143	0.0003	0.00509976
C1RL	-0.635848	0.0024	0.0266927
SLC25A13	-0.635693	0.0001	0.00205943
SNUPN	-0.634983	0.00435	0.0416999
LRRC28	-0.634919	0.00445	0.0422446
MIPEP	-0.634628	0.0035	0.0351322
ATIC	-0.631297	5e-05	0.00111739
SLC25A44	-0.631097	0.0002	0.0036788
ACADM	-0.630571	0.0006	0.00881406
CD163L1	-0.630246	0.00505	0.0461099
RHBDD1	-0.630192	0.00145	0.0180483
NBN	-0.629255	0.00035	0.00572802
TGFB3	-0.628211	0.00025	0.00444649
TCEA2	-0.627524	0.00175	0.0208652
DHTKD1	-0.626558	5e-05	0.00111739
SFR1	-0.626403	0.00105	0.0138462
ASPH	-0.626126	5e-05	0.00111739
RAD18	-0.625437	0.00035	0.00572802
TMED10	-0.62517	0.0001	0.00205943
CRIP2	-0.625107	0.0019	0.0222107
FOXRED1	-0.624532	0.0009	0.0122047
C12orf23	-0.624484	0.00025	0.00444649
SRCIN1	-0.624296	0.0017	0.0203934
IFT27	-0.623898	0.0019	0.0222107
STC2	-0.621968	0.0002	0.0036788
STIL	-0.621753	0.0012	0.015363
CHAF1A	-0.620807	0.00035	0.00572802
RASSF3	-0.619721	0.00335	0.0341522
OGDH	-0.61821	0.0002	0.0036788
ANKRD32	-0.618055	0.00445	0.0422446
TMEM144	-0.616161	0.0044	0.0419178
SPC24	-0.616073	0.00265	0.0286442
PAFAH1B2	-0.615563	0.00035	0.00572802
GAMT	-0.614094	0.0036	0.0359516
ORC5	-0.613622	0.00245	0.0270531
PRDX3	-0.61272	5e-05	0.00111739
IER3IP1	-0.612381	0.00035	0.00572802
C6orf228	-0.611466	0.00105	0.0138462
PLIN3	-0.610172	5e-05	0.00111739
SAPCD2	-0.60952	0.00025	0.00444649
ELOVL5	-0.609241	0.0002	0.0036788
GINS3	-0.609014	0.0037	0.0367795
FAM214B	-0.607502	0.0017	0.0203934
RPL35A	-0.606697	0.00025	0.00444649
FAM210A	-0.604228	0.0016	0.019487
LAD1	-0.603004	0.0004	0.00637187
RPS6KA6	-0.602667	0.00175	0.0208652
LRRC59	-0.601177	0.0017	0.0203934
UBE2C	-0.599351	0.0003	0.00509976
NUDT8	-0.599229	0.00485	0.0448354
EFCAB4A	-0.597803	0.00405	0.0395104
CSRP1	-0.597221	0.0004	0.00637187
FIP1L1	-0.596992	0.0009	0.0122047
C6orf147	-0.596524	0.0018	0.0212845
SNRPB	-0.596386	0.0002	0.0036788
YIPF5	-0.596239	0.0004	0.00637187
HLTF	-0.594697	0.0011	0.0143909
WDR36	-0.594023	0.00155	0.0189963
PTPLAD1	-0.592656	0.00035	0.00572802
RBFOX2	-0.592441	0.00055	0.00821983
FAM102A	-0.59177	0.00055	0.00821983
HADH	-0.590884	0.0001	0.00205943
GORASP2	-0.590659	0.00015	0.00291349
SDHC	-0.590545	0.0049	0.0451618
FBXO17	-0.590287	0.00345	0.0348907
MTFP1	-0.590133	0.00285	0.0303488
SYTL1	-0.589952	0.00335	0.0341522
KAZALD1	-0.589692	0.0012	0.015363
NUCKS1	-0.589531	0.0035	0.0351322
PTK6	-0.588805	0.00245	0.0270531
VHL	-0.58852	0.00105	0.0138462
CDT1	-0.588285	0.00135	0.0170701
SLC50A1	-0.587737	0.0011	0.0143909
MDFI	-0.587735	0.00435	0.0416999
EAF1	-0.587705	0.0014	0.0175477
OMA1	-0.587274	0.00465	0.0435098
TMSB10	-0.583828	0.00035	0.00572802
DNA2	-0.58238	0.0025	0.0275064
SCAMP5	-0.582217	0.00165	0.019938
PLEKHB2	-0.582076	0.00075	0.0105083
TMC5	-0.581593	0.0007	0.0099437
ORC1	-0.58101	0.0033	0.0337705
SLC26A2	-0.580188	0.00025	0.00444649
RGS19	-0.578411	0.0032	0.0329982
UGDH	-0.578358	0.00115	0.0148912
PARP2	-0.577369	0.0008	0.0110577
LOC440335	-0.577169	0.00195	0.0226598
ETFB	-0.576678	0.00065	0.00933199
MSH6	-0.576622	0.00305	0.0318636
MTA3	-0.57623	0.002	0.0230912
SLFN13	-0.574908	0.0005	0.00762075
BIRC5	-0.573293	0.0005	0.00762075
WDR67	-0.573178	0.0053	0.0477044
AIF1L	-0.572246	0.00095	0.0127701
MAPK11	-0.572132	0.0042	0.0405692
ENTPD1	-0.572117	0.005	0.0457699
SMARCAL1	-0.571775	0.00405	0.0395104
SIVA1	-0.571523	0.00095	0.0127701
PLEKHA2	-0.569962	0.0015	0.01851
CDK1	-0.56949	0.0005	0.00762075
EHF	-0.569313	0.0008	0.0110577
PCCB	-0.568373	0.0002	0.0036788
PSME1	-0.567584	0.00125	0.0159651
XIAP	-0.56703	0.00045	0.0070279
ME2	-0.566996	0.00155	0.0189963
CNN3	-0.56682	0.0018	0.0212845
E2F8	-0.566628	0.0056	0.049433
SNX10	-0.56595	0.003	0.0314635
KIAA1609	-0.565691	0.0026	0.0282885
B4GALT1	-0.565445	0.00045	0.0070279
GSTO1	-0.564548	0.0014	0.0175477
C5orf43	-0.563294	0.0051	0.0463697
FOXRED2	-0.563057	0.00225	0.025352
COL5A2	-0.562505	0.00155	0.0189963
CENPI	-0.562114	0.00345	0.0348907
PSMG3	-0.561854	0.0014	0.0175477
KIF13B	-0.561825	0.0014	0.0175477
UAP1L1	-0.561763	0.00315	0.0325919
BAZ1B	-0.56157	0.00065	0.00933199
HMBS	-0.561464	0.00495	0.0454475
BAK1	-0.559988	0.00215	0.0244557
ACOT4	-0.559405	0.00265	0.0286442
MAK16	-0.557721	0.0055	0.0489316
BRCA2	-0.557055	0.0035	0.0351322
PTTG1	-0.556298	0.00105	0.0138462
CREB3L2	-0.555659	0.001	0.0133175
ARRB2	-0.552715	0.00255	0.0279707
WRB	-0.549649	0.0038	0.0375309
POLE3	-0.549087	0.00075	0.0105083
GCLM	-0.548416	0.0046	0.0431358
RRM1	-0.547793	0.0011	0.0143909
EML4	-0.547298	0.00095	0.0127701
ERGIC1	-0.546587	0.0011	0.0143909
VAPA	-0.544995	0.0008	0.0110577
H2AFZ	-0.544451	0.00075	0.0105083
MAFG	-0.543388	0.00235	0.0262315
C16orf58	-0.543	0.0009	0.0122047
TRAM1	-0.541646	0.00085	0.0116071
TIMELESS	-0.540567	0.001	0.0133175
C12orf52	-0.539933	0.0054	0.0483618
KIAA0232	-0.539022	0.00335	0.0341522
EIF4H	-0.53786	0.00065	0.00933199
OGFOD1	-0.536214	0.0013	0.0165058
ZNF710	-0.533948	0.00395	0.0386751
CYB5B	-0.533138	0.0029	0.0307443
NUP54	-0.53221	0.00445	0.0422446
GPX1	-0.531837	0.0042	0.0405692
SPATA20	-0.531583	0.00215	0.0244557
DOPEY2	-0.530387	0.0011	0.0143909
PSMA2	-0.530195	0.00475	0.0441576
C12orf57	-0.528084	0.0034	0.0344823
ARFGAP3	-0.526783	0.0012	0.015363
NUP155	-0.526645	0.0016	0.019487
MRPL2	-0.526552	0.0055	0.0489316
MARS	-0.526435	0.00375	0.0371052
EIF5A	-0.526002	0.00415	0.0402488
CANT1	-0.525852	0.00085	0.0116071
PHF3	-0.525091	0.0018	0.0212845
NDUFB9	-0.524215	0.0013	0.0165058
SEMA4A	-0.522789	0.0041	0.0398537
HADHB	-0.521229	0.0035	0.0351322
MELK	-0.520659	0.00245	0.0270531
NKRF	-0.519563	0.0055	0.0489316
DYM	-0.519428	0.00555	0.0491731
CSNK2A1	-0.518369	0.00475	0.0441576
SEC24D	-0.518241	0.0039	0.0382552
PACSIN3	-0.515252	0.0018	0.0212845
SMARCC1	-0.512992	0.00225	0.025352
RAPGEF5	-0.512962	0.005	0.0457699
ARHGEF6	-0.512958	0.0051	0.0463697
SEC24A	-0.512945	0.0044	0.0419178
NDUFA9	-0.51269	0.00275	0.0295029
PADI2	-0.510857	0.00165	0.019938
AEN	-0.510205	0.00555	0.0491731
CSE1L	-0.51014	0.00225	0.025352
PPP2R4	-0.50992	0.0031	0.0321984
FAM129B	-0.509364	0.00225	0.025352
GOLM1	-0.509242	0.00145	0.0180483
SLC31A1	-0.509065	0.00175	0.0208652
ACOT7	-0.507786	0.00255	0.0279707
PI4K2B	-0.507144	0.0035	0.0351322
MIR4741	-0.506615	0.00535	0.048054
ATP5G3	-0.50646	0.0021	0.0240139
POMP	-0.505807	0.0047	0.0438443
PYCR2	-0.505735	0.00295	0.0311363
TRIP13	-0.503542	0.0031	0.0321984
RAD51AP1	-0.50274	0.00465	0.0435098
SMC2	-0.500038	0.0044	0.0419178
ECT2	-0.499116	0.0027	0.0290679
FARSB	-0.498679	0.00195	0.0226598
MAP3K5	-0.498262	0.00515	0.0467453
FKBP8	-0.498237	0.0026	0.0282885
LOC100329109	-0.492408	0.0027	0.0290679
TSPAN15	-0.490671	0.00285	0.0303488
GSS	-0.489836	0.003	0.0314635
ACER3	-0.489563	0.0054	0.0483618
KIF16B	-0.489377	0.00235	0.0262315
SRD5A3	-0.489271	0.00355	0.0355182
SQRDL	-0.487765	0.0019	0.0222107
CAD	-0.487582	0.00425	0.0409786
PAK1	-0.481408	0.00305	0.0318636
SIL1	-0.481339	0.00445	0.0422446
CDKN3	-0.481145	0.0045	0.0425316
APLP1	-0.479459	0.0036	0.0359516
SRP72	-0.478891	0.00355	0.0355182
RNF20	-0.478643	0.0047	0.0438443
DLG3	-0.472841	0.0031	0.0321984
GGCT	-0.472836	0.0034	0.0344823
SHCBP1	-0.47254	0.00435	0.0416999
UBL4A	-0.472176	0.0033	0.0337705
UBXN6	-0.470572	0.00455	0.0428162
NDUFAB1	-0.469423	0.00495	0.0454475
FOXM1	-0.469037	0.00365	0.0363497
UCP2	-0.466515	0.0045	0.0425316
DNMT1	-0.465644	0.00455	0.0428162
LONP1	-0.464518	0.0041	0.0398537
TMEM179	-0.461843	0.0053	0.0477044
DLST	-0.459179	0.00495	0.0454475
UQCRC1	-0.4577	0.00355	0.0355182
VPS35	-0.456675	0.00485	0.0448354
LRRFIP1	-0.453679	0.004	0.0391291
RNF152	-0.45337	0.0056	0.049433
DCLRE1A	-0.451603	0.00505	0.0461099
NEURL1B	-0.449173	0.0056	0.049433

## Sheet: (B) Up regulated genes in Sh2
Supplementary Data 2. Relating to Fig. 3a-c: Genome-wide gene expression analyses of SUM52PE cells transduced with adipogenesis associated Mth938 domain containing (AAMDC) shRNA #2 (sh2) vs. empty vector control.
Gene	log2(fold change)	p value	q value
MIR589	4.36325	0.0001	0.00205943
EIF3C,EIF3CL	3.59276	5e-05	0.00111739
MIR4639	3.38368	5e-05	0.00111739
SORBS1	3.02375	5e-05	0.00111739
SLC40A1	3.01965	5e-05	0.00111739
CXCL13	2.99793	5e-05	0.00111739
ISM1	2.8438	0.0003	0.00509976
MIR573	2.81219	5e-05	0.00111739
GRIK4	2.73162	5e-05	0.00111739
KLK4	2.54883	0.00435	0.0416999
CACNA2D3	2.36554	5e-05	0.00111739
F3	2.33673	5e-05	0.00111739
EDN1	2.31208	5e-05	0.00111739
MAP1B	2.30222	5e-05	0.00111739
VTCN1	2.26783	5e-05	0.00111739
PTGER4	2.24961	5e-05	0.00111739
MIR1909	2.24156	5e-05	0.00111739
EDN1	2.224	0.00135	0.0170701
HIST2H2BE	2.21467	5e-05	0.00111739
STRADB	2.16838	5e-05	0.00111739
FZD5	2.1483	5e-05	0.00111739
PLXNA2	2.09249	5e-05	0.00111739
C9orf3	2.04602	5e-05	0.00111739
CHD5	2.0305	5e-05	0.00111739
SEMA7A	2.01396	5e-05	0.00111739
FAM13A	1.99147	5e-05	0.00111739
HMGCS2	1.95938	5e-05	0.00111739
IL11	1.95802	0.00035	0.00572802
LOC284344	1.90362	5e-05	0.00111739
ATF5	1.89427	0.0011	0.0143909
PCDHB10	1.88478	5e-05	0.00111739
NOG	1.8842	0.0004	0.00637187
CYP1A1	1.88229	5e-05	0.00111739
OSTM1	1.87834	5e-05	0.00111739
WISP2	1.86239	0.0028	0.0299051
IGFBP3	1.86125	5e-05	0.00111739
EGR1	1.79783	5e-05	0.00111739
LOC127841	1.79728	0.0018	0.0212845
NRP1	1.79134	5e-05	0.00111739
CLSTN2	1.77773	5e-05	0.00111739
FAM105A	1.7389	5e-05	0.00111739
CDKN2B	1.72738	5e-05	0.00111739
EPHA4	1.70746	5e-05	0.00111739
TRNP1	1.67465	5e-05	0.00111739
APLN	1.6696	5e-05	0.00111739
GPR137C	1.65728	5e-05	0.00111739
TDP2	1.65244	0.00525	0.0473336
TMEM2	1.65217	5e-05	0.00111739
CORO2B	1.64753	5e-05	0.00111739
PLEKHM3	1.64387	5e-05	0.00111739
CA12	1.6313	5e-05	0.00111739
FAM105A	1.62408	5e-05	0.00111739
SLC22A23	1.62347	5e-05	0.00111739
ABCC5	1.62282	0.00065	0.00933199
LOC100128071	1.61911	0.00085	0.0116071
NEURL	1.60944	5e-05	0.00111739
COL5A1	1.60603	5e-05	0.00111739
ITPR1	1.58294	5e-05	0.00111739
C1orf116	1.55334	5e-05	0.00111739
PISD	1.55138	5e-05	0.00111739
HIST1H2AC	1.54916	5e-05	0.00111739
SOX9	1.54627	5e-05	0.00111739
APH1B	1.5328	5e-05	0.00111739
LPIN1	1.53274	5e-05	0.00111739
NDRG1	1.51196	5e-05	0.00111739
FBXO32	1.51134	5e-05	0.00111739
KCNK12	1.49554	5e-05	0.00111739
FGFR3	1.49507	0.00035	0.00572802
TDRD6	1.47681	0.00475	0.0441576
GHRHR	1.45124	0.0005	0.00762075
TBC1D10C	1.43509	0.0004	0.00637187
PGM5	1.43155	5e-05	0.00111739
TRPC1	1.42975	0.0004	0.00637187
CRISP2	1.42536	5e-05	0.00111739
ARID5B	1.4247	5e-05	0.00111739
EFEMP1	1.41503	5e-05	0.00111739
MIR429	1.41499	5e-05	0.00111739
HEG1	1.41262	5e-05	0.00111739
CACHD1	1.41115	5e-05	0.00111739
CPEB2	1.40829	5e-05	0.00111739
ACAP1	1.40667	0.0002	0.0036788
HSD17B13	1.40272	5e-05	0.00111739
KIAA0922	1.4016	5e-05	0.00111739
LOC100505738	1.39508	5e-05	0.00111739
PCDHB13	1.3918	5e-05	0.00111739
FZD8	1.38513	5e-05	0.00111739
JUN	1.38465	5e-05	0.00111739
C5orf41	1.37585	5e-05	0.00111739
FAM43A	1.36785	5e-05	0.00111739
LINC00472	1.36292	0.00035	0.00572802
C9orf5	1.36016	5e-05	0.00111739
PKD2	1.35273	5e-05	0.00111739
TSC22D1	1.35101	5e-05	0.00111739
KCNC4	1.35054	5e-05	0.00111739
CDC14A	1.3486	5e-05	0.00111739
HIST1H1C	1.34843	5e-05	0.00111739
FAM13B	1.34489	5e-05	0.00111739
LOC100506123	1.34371	0.00065	0.00933199
FAM46B	1.33504	5e-05	0.00111739
CYFIP2	1.30857	5e-05	0.00111739
MIR30B	1.29852	5e-05	0.00111739
CRY2	1.29556	5e-05	0.00111739
LOC100216546	1.28641	5e-05	0.00111739
THBS1	1.28254	5e-05	0.00111739
SLC36A1	1.27056	5e-05	0.00111739
CHIC1	1.26619	5e-05	0.00111739
EFNA5	1.26214	5e-05	0.00111739
USP28	1.26104	5e-05	0.00111739
NOXRED1	1.25506	0.0046	0.0431358
FRMPD1	1.25466	5e-05	0.00111739
TMTC2	1.2531	5e-05	0.00111739
PTPRJ	1.25289	5e-05	0.00111739
NR1D2	1.25157	5e-05	0.00111739
HIST3H2A	1.25018	0.00055	0.00821983
ARHGAP24	1.24744	5e-05	0.00111739
LAT	1.24268	0.0006	0.00881406
PTCHD1	1.23339	5e-05	0.00111739
SAMD4A	1.23227	5e-05	0.00111739
SLCO2A1	1.2289	5e-05	0.00111739
LOC286437	1.2189	0.0005	0.00762075
STYX	1.21832	5e-05	0.00111739
EPHA2	1.21207	5e-05	0.00111739
PTPN14	1.21015	5e-05	0.00111739
TMPRSS2	1.20631	5e-05	0.00111739
SNX16	1.19571	5e-05	0.00111739
MIR22,MIR22HG	1.19569	5e-05	0.00111739
FAM214A	1.19272	5e-05	0.00111739
DNAJB9	1.19249	5e-05	0.00111739
FAM110B	1.19229	5e-05	0.00111739
CRIM1	1.19227	5e-05	0.00111739
INSM1	1.19108	0.00015	0.00291349
GFOD1	1.19076	5e-05	0.00111739
CYP4Z1	1.18828	5e-05	0.00111739
FMNL2	1.18178	5e-05	0.00111739
ALCAM	1.18142	5e-05	0.00111739
AHNAK	1.18114	0.00155	0.0189963
ING3	1.18071	5e-05	0.00111739
GLCCI1	1.18043	5e-05	0.00111739
TNS1	1.17799	5e-05	0.00111739
LATS2	1.17715	5e-05	0.00111739
MIR374C	1.17343	5e-05	0.00111739
ABCC5	1.17339	5e-05	0.00111739
ATP8A1	1.17225	5e-05	0.00111739
MAN2A1	1.17093	5e-05	0.00111739
SYBU	1.17009	5e-05	0.00111739
ABHD3	1.1688	5e-05	0.00111739
RNF38	1.16775	5e-05	0.00111739
TGFBR3	1.16763	5e-05	0.00111739
KLHL15	1.16696	5e-05	0.00111739
CERK	1.16692	5e-05	0.00111739
FREM2	1.16241	5e-05	0.00111739
KIAA0494	1.1603	5e-05	0.00111739
PPM1L	1.1569	5e-05	0.00111739
MEGF8	1.1535	5e-05	0.00111739
SRGAP3	1.13962	5e-05	0.00111739
PRSS22	1.13798	5e-05	0.00111739
SLC1A6	1.13739	5e-05	0.00111739
DYRK1B	1.12912	5e-05	0.00111739
ERVK13-1	1.12862	0.0001	0.00205943
MCART6	1.12422	0.0006	0.00881406
LOC100216545	1.121	5e-05	0.00111739
IRX2	1.11883	5e-05	0.00111739
LOC646719	1.11679	5e-05	0.00111739
YPEL2	1.11344	5e-05	0.00111739
ADARB1	1.10649	0.0001	0.00205943
ACVR1	1.10225	5e-05	0.00111739
CNNM2	1.10136	5e-05	0.00111739
C6orf141	1.09919	5e-05	0.00111739
STX3	1.09648	5e-05	0.00111739
PNRC1	1.09442	5e-05	0.00111739
MIR331	1.09428	0.00225	0.025352
SPSB1	1.08916	5e-05	0.00111739
KIAA1715	1.08638	5e-05	0.00111739
CTGF	1.08474	5e-05	0.00111739
PLXNA1	1.08298	5e-05	0.00111739
AGRN	1.08257	5e-05	0.00111739
CACNG4	1.08183	5e-05	0.00111739
ADAM9	1.07644	5e-05	0.00111739
TNRC6A	1.07543	5e-05	0.00111739
CYP1B1	1.07494	5e-05	0.00111739
DSP	1.07457	5e-05	0.00111739
SESN3	1.06986	5e-05	0.00111739
AJUBA	1.06778	5e-05	0.00111739
MMP24	1.06516	5e-05	0.00111739
FAM24A	1.06177	5e-05	0.00111739
GXYLT1	1.06174	5e-05	0.00111739
STOM	1.05996	5e-05	0.00111739
GNRH1	1.05882	0.00155	0.0189963
LOC100289230	1.05837	0.00325	0.0333858
MIR4723	1.05547	5e-05	0.00111739
MICA	1.05081	0.00385	0.0378683
SMPD3	1.04944	0.00135	0.0170701
ZNF160	1.04657	5e-05	0.00111739
EDEM1	1.04594	5e-05	0.00111739
NEAT1	1.04533	5e-05	0.00111739
ENPP5	1.044	5e-05	0.00111739
BCL6	1.04382	5e-05	0.00111739
TNFAIP3	1.04181	0.00085	0.0116071
MSRB3	1.03713	5e-05	0.00111739
ZMAT3	1.03443	5e-05	0.00111739
LOC401588	1.03219	0.00065	0.00933199
SCML2	1.03212	5e-05	0.00111739
ZNFX1	1.03068	0.00035	0.00572802
CITED4	1.03037	5e-05	0.00111739
NRBP2	1.02857	5e-05	0.00111739
DKFZP434I0714	1.02653	5e-05	0.00111739
MTHFD2L	1.02549	5e-05	0.00111739
LOC100288911	1.02523	5e-05	0.00111739
WWC3	1.02396	5e-05	0.00111739
LOC284454	1.02178	5e-05	0.00111739
C10orf114	1.02068	0.00115	0.0148912
HABP4	1.01861	5e-05	0.00111739
TOX2	1.01756	5e-05	0.00111739
LOC100270804	1.01511	0.00105	0.0138462
TCF7L1	1.01346	5e-05	0.00111739
HIST2H2AA3	1.0134	0.0022	0.0249191
TTC39C	1.01267	0.0002	0.0036788
PPP1R15A	1.01142	5e-05	0.00111739
TPP1	1.00955	5e-05	0.00111739
KRT23	1.00779	0.0001	0.00205943
CDC42EP3	1.00764	5e-05	0.00111739
ANKRD52	1.00647	5e-05	0.00111739
ZFYVE26	1.00348	5e-05	0.00111739
ACSL4	1.00218	5e-05	0.00111739
TFRC	1.00136	5e-05	0.00111739
BCL2L11	0.996419	5e-05	0.00111739
CHPT1	0.99242	5e-05	0.00111739
SIK1	0.991668	5e-05	0.00111739
FCHO2	0.988811	5e-05	0.00111739
SGK1	0.988454	5e-05	0.00111739
KLF7	0.988049	5e-05	0.00111739
MXD1	0.986591	5e-05	0.00111739
TFAP2A	0.985786	5e-05	0.00111739
TGFB2	0.985494	5e-05	0.00111739
CALCOCO1	0.978321	5e-05	0.00111739
CYR61	0.973725	5e-05	0.00111739
UCP3	0.972997	5e-05	0.00111739
FICD	0.968737	5e-05	0.00111739
CTSA	0.967779	5e-05	0.00111739
QKI	0.963194	5e-05	0.00111739
SDC3	0.957919	5e-05	0.00111739
C6orf72	0.957836	5e-05	0.00111739
EN2	0.957706	0.003	0.0314635
CBLL1	0.957091	5e-05	0.00111739
SGPP1	0.95468	5e-05	0.00111739
PTPRCAP	0.954507	0.00065	0.00933199
CCT6P3	0.949613	0.00315	0.0325919
C8orf58	0.947825	0.0003	0.00509976
JAZF1	0.947594	5e-05	0.00111739
LMBR1L	0.947424	5e-05	0.00111739
FLJ43663	0.946522	0.00195	0.0226598
LOC100272228	0.943544	0.00215	0.0244557
SLC24A3	0.942799	5e-05	0.00111739
PIGG	0.93834	5e-05	0.00111739
PROX2	0.936926	5e-05	0.00111739
VAMP1	0.936907	0.00015	0.00291349
GATA3	0.934938	5e-05	0.00111739
MAPK8IP1	0.934634	5e-05	0.00111739
GCA	0.93329	5e-05	0.00111739
HSPB1	0.931197	5e-05	0.00111739
RAPGEF2	0.931153	5e-05	0.00111739
HOXD4,MIR10B	0.931097	0.00245	0.0270531
SECISBP2L	0.929925	5e-05	0.00111739
C6orf120	0.92918	5e-05	0.00111739
PLCE1	0.927967	5e-05	0.00111739
CBFB	0.926972	5e-05	0.00111739
RAPGEF1	0.92598	5e-05	0.00111739
ZNF367	0.9247	5e-05	0.00111739
GABARAPL1	0.92411	5e-05	0.00111739
TNRC6C	0.924052	5e-05	0.00111739
CD55	0.921586	5e-05	0.00111739
SGMS1	0.920625	0.0001	0.00205943
TMEM132A	0.917068	5e-05	0.00111739
C17orf103	0.915824	5e-05	0.00111739
HSPA8	0.915607	5e-05	0.00111739
PLCD3	0.914463	5e-05	0.00111739
FZD6	0.911904	5e-05	0.00111739
IL6R	0.911652	5e-05	0.00111739
PQLC3	0.910036	5e-05	0.00111739
NAGPA	0.909836	0.00015	0.00291349
PTCH1	0.908394	0.0001	0.00205943
FAM63B	0.906077	5e-05	0.00111739
KCNMA1	0.905819	5e-05	0.00111739
SRGAP2	0.905667	5e-05	0.00111739
C14orf132	0.899401	5e-05	0.00111739
PPM1K	0.89932	0.0002	0.0036788
DPY19L1	0.899042	5e-05	0.00111739
PNRC2	0.898579	0.0001	0.00205943
CYP39A1	0.897576	0.0006	0.00881406
MAP3K3	0.895094	5e-05	0.00111739
HIPK3	0.894173	5e-05	0.00111739
KAT2B	0.889593	5e-05	0.00111739
ZNF323	0.889346	0.00015	0.00291349
MGP	0.886247	5e-05	0.00111739
FGFBP3	0.8849	0.00145	0.0180483
KIFC2	0.883277	5e-05	0.00111739
MBNL1	0.881977	5e-05	0.00111739
KIFC3	0.877819	0.0001	0.00205943
MCL1	0.873387	5e-05	0.00111739
LDOC1	0.871415	5e-05	0.00111739
FGFR1	0.869823	5e-05	0.00111739
AHR	0.869462	5e-05	0.00111739
TSC22D2	0.868158	5e-05	0.00111739
HBP1	0.866701	0.00045	0.0070279
CLCN6	0.865811	0.00025	0.00444649
TCTA	0.863893	5e-05	0.00111739
KLK5	0.863528	5e-05	0.00111739
HIST2H2AA3	0.8633	0.00085	0.0116071
TP53INP1	0.863035	5e-05	0.00111739
RBPMS	0.862117	5e-05	0.00111739
FAM3C	0.861585	0.00145	0.0180483
BDKRB2	0.855632	0.00045	0.0070279
MAN2B2	0.855565	5e-05	0.00111739
GATA6	0.85459	0.0012	0.015363
ARHGAP5	0.847664	5e-05	0.00111739
INPP5A	0.84668	5e-05	0.00111739
COL4A3BP	0.846491	0.0003	0.00509976
P2RY1	0.844703	0.0002	0.0036788
CROT	0.84461	5e-05	0.00111739
SECISBP2	0.844356	5e-05	0.00111739
CSRNP1	0.84373	5e-05	0.00111739
ITPR2	0.843008	0.0001	0.00205943
GALNT7	0.841966	5e-05	0.00111739
CDC37L1	0.840514	0.00015	0.00291349
AFF3	0.838856	5e-05	0.00111739
DAGLA	0.837993	5e-05	0.00111739
RNFT1	0.837607	5e-05	0.00111739
MFSD1	0.837469	5e-05	0.00111739
TTC32	0.837241	0.00315	0.0325919
ATXN1	0.836007	5e-05	0.00111739
SLC35D1	0.834788	5e-05	0.00111739
ARHGEF17	0.834643	5e-05	0.00111739
CYBRD1	0.834396	5e-05	0.00111739
ASNSD1	0.830995	5e-05	0.00111739
IFIH1	0.830994	5e-05	0.00111739
MBOAT2	0.830861	0.00265	0.0286442
LOC100128822	0.830421	0.0052	0.0470207
ADM	0.830083	0.0004	0.00637187
FLJ23867	0.828696	0.0035	0.0351322
PPP2R5B	0.828312	0.00015	0.00291349
HSPH1	0.827453	5e-05	0.00111739
CYP4B1	0.826946	5e-05	0.00111739
INHBB	0.824741	5e-05	0.00111739
SSBP3	0.824385	5e-05	0.00111739
USP53	0.820989	0.00015	0.00291349
RRAS2	0.819586	0.0017	0.0203934
CYB561D1	0.818814	5e-05	0.00111739
KIAA1033	0.817419	5e-05	0.00111739
C7orf60	0.815458	0.00145	0.0180483
TUSC2	0.813231	5e-05	0.00111739
MYBL1	0.813207	5e-05	0.00111739
SRGAP2P2	0.812887	0.00085	0.0116071
IRS1	0.812185	5e-05	0.00111739
ABCA3	0.810876	5e-05	0.00111739
PPARGC1B	0.807595	5e-05	0.00111739
TNRC6B	0.805799	5e-05	0.00111739
SIK3	0.805373	0.0001	0.00205943
TRIM29	0.804857	5e-05	0.00111739
RALGAPA1	0.80456	0.0002	0.0036788
BTG1	0.803385	5e-05	0.00111739
GPR157	0.800414	0.00015	0.00291349
RASA2	0.797923	5e-05	0.00111739
PITPNM2	0.796477	0.003	0.0314635
PHLPP2	0.795738	5e-05	0.00111739
MZF1	0.795191	0.0002	0.0036788
NEDD4L	0.793549	0.0003	0.00509976
ORMDL1	0.792704	0.0002	0.0036788
TPRG1L	0.792234	5e-05	0.00111739
GOLGA8A	0.791239	5e-05	0.00111739
FZD7	0.790972	0.00165	0.019938
ENC1	0.78978	5e-05	0.00111739
IRS2	0.78966	0.0001	0.00205943
DOCK5	0.789588	5e-05	0.00111739
TUFT1	0.787942	5e-05	0.00111739
VAV1	0.786969	0.00015	0.00291349
TMEM87A	0.786488	5e-05	0.00111739
LPIN3	0.784691	5e-05	0.00111739
PTTG1IP	0.78443	0.0001	0.00205943
BNIP3L	0.782805	5e-05	0.00111739
KLF6	0.781901	5e-05	0.00111739
ARSK	0.77884	0.0003	0.00509976
TDP2	0.777135	0.00035	0.00572802
GATA5	0.776577	0.00375	0.0371052
LENG8	0.776511	5e-05	0.00111739
ANKZF1	0.775947	0.00015	0.00291349
C16orf52	0.775226	0.0002	0.0036788
FAM73A	0.774201	5e-05	0.00111739
BECN1	0.772643	5e-05	0.00111739
NR2F2	0.772381	5e-05	0.00111739
SERPINH1	0.772252	5e-05	0.00111739
SEC23A	0.7721	5e-05	0.00111739
PTPN21	0.770224	0.00055	0.00821983
FAM115C	0.770011	0.0019	0.0222107
RC3H1	0.768203	5e-05	0.00111739
PER1	0.766999	5e-05	0.00111739
ATG14	0.765914	0.00015	0.00291349
STK39	0.764831	0.00215	0.0244557
PPP1R21	0.764269	0.00065	0.00933199
SELT	0.763806	5e-05	0.00111739
RPS6KA4	0.760694	5e-05	0.00111739
LNX2	0.760182	5e-05	0.00111739
ARMC5	0.759014	5e-05	0.00111739
ZDHHC3	0.758649	5e-05	0.00111739
FAM213A	0.758496	5e-05	0.00111739
LAMB2	0.7581	5e-05	0.00111739
CAMSAP2	0.755688	5e-05	0.00111739
FAM73B	0.754111	0.0002	0.0036788
SLC35F5	0.752687	0.0001	0.00205943
SMAD7	0.748869	0.0043	0.041368
KIAA0040	0.747878	5e-05	0.00111739
C17orf63	0.747686	5e-05	0.00111739
LOC400027	0.747478	0.0004	0.00637187
TMED5	0.747438	5e-05	0.00111739
BCAS1	0.746963	5e-05	0.00111739
SLC16A2	0.745987	5e-05	0.00111739
STXBP3	0.745085	5e-05	0.00111739
LEPR,LEPROT	0.74496	0.0002	0.0036788
DICER1	0.74466	5e-05	0.00111739
BTBD3	0.74411	5e-05	0.00111739
ACER2	0.743669	0.00305	0.0318636
STARD13	0.74308	0.00055	0.00821983
CHORDC1	0.742836	0.00035	0.00572802
HR	0.741626	0.0004	0.00637187
CDKN1B	0.741352	5e-05	0.00111739
TCP11L2	0.740901	0.0019	0.0222107
SEPN1	0.740656	5e-05	0.00111739
ZMIZ2	0.740459	5e-05	0.00111739
ZNF644	0.739842	0.00085	0.0116071
CAP2	0.738884	0.00245	0.0270531
MIR4750,TBC1D17	0.738416	0.0004	0.00637187
NEBL	0.73799	5e-05	0.00111739
LAMP2	0.736231	5e-05	0.00111739
KIDINS220	0.736195	0.00015	0.00291349
TWF1	0.735699	5e-05	0.00111739
NAB1	0.731959	0.0001	0.00205943
FGD6	0.731747	0.0012	0.015363
C7orf41	0.731527	0.0002	0.0036788
BHLHE40	0.731364	0.0002	0.0036788
LOC100505876	0.729413	0.0054	0.0483618
MAP3K1	0.728966	5e-05	0.00111739
ARHGEF37	0.728013	5e-05	0.00111739
LBR	0.728012	5e-05	0.00111739
NDST2	0.727865	5e-05	0.00111739
ARID4B	0.72782	0.0012	0.015363
XPR1	0.726521	5e-05	0.00111739
TM2D1	0.726128	0.0003	0.00509976
LAMP1	0.72549	0.00015	0.00291349
MAP4K3	0.722877	5e-05	0.00111739
CBWD2	0.720086	0.00115	0.0148912
BICD2	0.719028	5e-05	0.00111739
SAP25	0.718898	0.00515	0.0467453
SS18L1	0.71771	5e-05	0.00111739
SLC19A2	0.716349	0.0001	0.00205943
CFL2	0.71617	5e-05	0.00111739
DNAJB5	0.714176	0.0032	0.0329982
KLF9	0.712469	5e-05	0.00111739
ZNF844	0.712418	0.00045	0.0070279
ZFYVE9	0.712323	0.0044	0.0419178
HGSNAT	0.712292	5e-05	0.00111739
FAM18B1	0.71154	0.00035	0.00572802
KIAA0196	0.708787	0.0006	0.00881406
NPC1	0.708684	0.0024	0.0266927
ZCCHC14	0.708441	0.00015	0.00291349
LIMA1	0.708146	5e-05	0.00111739
SLC38A7	0.707096	0.0042	0.0405692
PILRA	0.706745	0.00015	0.00291349
FAM82A2	0.706661	5e-05	0.00111739
THRB	0.705261	0.0003	0.00509976
AKAP13	0.705032	0.0003	0.00509976
LOC286467	0.704191	0.0047	0.0438443
INPPL1	0.70272	5e-05	0.00111739
ENTPD4	0.702432	0.0003	0.00509976
HPS1	0.70179	0.00165	0.019938
HSPA4L	0.700783	0.0008	0.0110577
DAAM1	0.699775	0.0025	0.0275064
TSSK3	0.699704	0.00525	0.0473336
C9orf102	0.699541	0.00025	0.00444649
PLEKHG5	0.698831	0.00205	0.0235799
ID4	0.697698	0.00015	0.00291349
NEO1	0.697229	0.00045	0.0070279
PPM1H	0.696365	5e-05	0.00111739
LATS1	0.694659	0.0035	0.0351322
AFG3L1P	0.694356	0.0043	0.041368
PREP	0.694259	0.00015	0.00291349
IGF2R	0.692258	0.00025	0.00444649
LYNX1	0.691968	5e-05	0.00111739
ATRN	0.69174	0.0001	0.00205943
RAB12	0.691614	0.00015	0.00291349
LOC100130899	0.690913	0.0008	0.0110577
IGIP,PURA	0.6908	0.0006	0.00881406
ACAA1	0.690771	0.0003	0.00509976
EXT1	0.689498	0.00365	0.0363497
KIAA1598	0.688602	5e-05	0.00111739
KIAA0415	0.687661	0.0015	0.01851
MSMO1	0.686157	5e-05	0.00111739
LOC146880	0.684952	0.00035	0.00572802
FKBP5	0.684906	0.00015	0.00291349
LAMB1	0.683668	0.0042	0.0405692
TMEM170B	0.683558	0.00035	0.00572802
NFAT5	0.683258	0.0001	0.00205943
BIRC2,BIRC3	0.679137	0.0003	0.00509976
ZC3H12A	0.678978	0.0005	0.00762075
KRT80	0.67827	5e-05	0.00111739
IGF1R	0.677039	5e-05	0.00111739
VPS33A	0.676736	0.00015	0.00291349
ABCA10	0.676154	0.003	0.0314635
CMPK1	0.675892	5e-05	0.00111739
WDR44	0.675682	0.0002	0.0036788
FOSL2	0.675052	0.00015	0.00291349
MKNK2	0.675029	0.0001	0.00205943
PLAGL2	0.674915	0.00015	0.00291349
GNS	0.674556	5e-05	0.00111739
RBM5	0.674161	5e-05	0.00111739
SH2B1	0.672039	0.00045	0.0070279
CCNL1	0.671789	0.0003	0.00509976
KDM4B	0.669851	0.00055	0.00821983
MLL5	0.66918	0.0034	0.0344823
CELSR1	0.66826	0.0003	0.00509976
PRAF2	0.667949	0.0045	0.0425316
FLJ23867	0.667234	0.002	0.0230912
C2CD2	0.667081	0.0001	0.00205943
ZFP36	0.666544	0.0001	0.00205943
RABGAP1L	0.665706	0.00065	0.00933199
MYO9A	0.665506	0.0005	0.00762075
ATP13A2	0.665351	5e-05	0.00111739
PXDC1	0.664737	0.001	0.0133175
CBX7	0.66419	0.00015	0.00291349
DNAJC1	0.664147	5e-05	0.00111739
DKFZP586I1420	0.663507	0.0013	0.0165058
MAP3K14	0.663133	0.0048	0.0445839
VPS13B	0.661135	0.00165	0.019938
TMOD2	0.660549	0.0003	0.00509976
CLK1	0.659873	0.00035	0.00572802
KIF1C	0.659611	0.0001	0.00205943
ALS2CL	0.659131	0.0003	0.00509976
SCML1	0.658741	0.0003	0.00509976
SYNJ1	0.657698	0.00035	0.00572802
MAPK8IP3	0.657148	0.0006	0.00881406
CCNL2	0.655871	0.0001	0.00205943
TACC2	0.655716	0.0004	0.00637187
UFM1	0.653685	0.0004	0.00637187
SPRYD4	0.652542	0.0005	0.00762075
MTMR9	0.652365	0.00265	0.0286442
DNAJB12	0.652294	0.0003	0.00509976
TMEM59	0.652285	0.00025	0.00444649
QTRT1	0.650981	0.00155	0.0189963
HIC2	0.650355	0.0051	0.0463697
TUBB6	0.649828	0.003	0.0314635
KDM2A	0.649345	0.00015	0.00291349
MGC16142	0.649029	0.0003	0.00509976
NOTCH2	0.64865	0.002	0.0230912
ATP6AP2	0.648436	0.00015	0.00291349
TAOK2	0.648041	0.0001	0.00205943
MAP3K2	0.648023	0.0001	0.00205943
C6orf62	0.647663	0.00085	0.0116071
SKI	0.646939	0.00035	0.00572802
FAM188A	0.646516	0.00025	0.00444649
DMTF1	0.646348	0.0011	0.0143909
ABHD13	0.646348	0.00215	0.0244557
SVIL	0.646005	0.00525	0.0473336
C15orf17	0.645	0.00025	0.00444649
NDEL1	0.642515	0.00025	0.00444649
CEP120	0.641569	0.0008	0.0110577
UBN2	0.641365	5e-05	0.00111739
KCTD2	0.641	0.0003	0.00509976
ACPL2	0.640865	0.00105	0.0138462
C5orf15	0.640306	5e-05	0.00111739
CCDC64	0.640194	0.00045	0.0070279
USP12	0.639885	0.0005	0.00762075
MEF2A	0.639137	0.0003	0.00509976
SRGAP1	0.638233	0.0002	0.0036788
ITGAV	0.6377	5e-05	0.00111739
TMEM50B	0.636927	0.0031	0.0321984
RAB5B	0.636491	5e-05	0.00111739
SLC9A1	0.635687	5e-05	0.00111739
CTIF	0.632779	0.0035	0.0351322
EFNA1	0.632549	0.0003	0.00509976
ZBTB4	0.631815	5e-05	0.00111739
B3GNT1	0.63098	0.0003	0.00509976
TMEM131	0.630683	0.0026	0.0282885
LIMK1	0.63057	0.00055	0.00821983
PIP4K2A	0.628693	0.00085	0.0116071
LMBRD1	0.626287	0.0022	0.0249191
FBXL20	0.624639	0.00035	0.00572802
CXXC1	0.624034	0.0005	0.00762075
IRF1	0.623317	0.00375	0.0371052
LRP11	0.622198	0.0008	0.0110577
DDX26B	0.621499	0.00225	0.025352
C1orf63	0.621159	0.00065	0.00933199
PPAP2B	0.620795	0.00395	0.0386751
DNAJC25	0.619658	0.0025	0.0275064
TBCEL	0.618838	0.0011	0.0143909
PPIC	0.616912	0.0004	0.00637187
CLCN7	0.616784	0.0004	0.00637187
GRHL1	0.616354	0.00115	0.0148912
ITPRIP	0.616339	0.00025	0.00444649
GPR110	0.616104	0.00015	0.00291349
IL17RE	0.615829	0.0007	0.0099437
HERC3	0.614854	0.00535	0.048054
ATP2B1	0.613913	0.0002	0.0036788
FZD1	0.612407	0.00025	0.00444649
TMEM127	0.612094	0.0001	0.00205943
N4BP1	0.608618	0.0003	0.00509976
CYB5R1	0.608483	0.00105	0.0138462
TGFBR1	0.606973	0.00025	0.00444649
RUNX1	0.606626	0.00035	0.00572802
BBS1	0.605389	0.0007	0.0099437
ZCCHC2	0.605028	0.00155	0.0189963
PLEKHA7	0.604531	0.0012	0.015363
CLIP1	0.604014	0.0009	0.0122047
M6PR	0.603614	0.00075	0.0105083
SLC25A29	0.60274	0.0015	0.01851
ADI1	0.602406	0.0003	0.00509976
OS9	0.601595	0.00065	0.00933199
ESRP2	0.601431	0.00335	0.0341522
GCC2	0.599987	0.001	0.0133175
NFIB	0.599953	0.00055	0.00821983
WWP1	0.599659	0.00025	0.00444649
HECTD3	0.597998	0.0002	0.0036788
SRSF5	0.597469	0.00195	0.0226598
RNF13	0.596359	0.0003	0.00509976
TBC1D12	0.596309	0.00295	0.0311363
C5orf38	0.595894	0.0033	0.0337705
TMEM168	0.595792	0.00265	0.0286442
SYNRG	0.595335	0.0005	0.00762075
GADD45B	0.593568	0.0005	0.00762075
DENND4B	0.593381	0.00025	0.00444649
CLK4	0.593116	0.0042	0.0405692
GRN	0.591964	0.00015	0.00291349
TRA2A	0.590616	0.0004	0.00637187
TPM1	0.59033	0.001	0.0133175
SELS	0.589827	0.00035	0.00572802
NCOA1	0.589826	0.0006	0.00881406
ZFYVE1	0.589512	0.00355	0.0355182
TOB2	0.588791	0.00275	0.0295029
FUNDC2	0.588788	0.0006	0.00881406
ADCY9	0.588122	0.0002	0.0036788
ANKRD12	0.588022	0.0013	0.0165058
AGPAT9	0.587871	0.00395	0.0386751
VRK3	0.587481	0.00275	0.0295029
GNPTAB	0.586512	0.0005	0.00762075
PGAP3	0.586464	0.00525	0.0473336
CORO2A	0.585876	0.00355	0.0355182
DNAJC27	0.585495	0.0055	0.0489316
HSP90AA1	0.584743	0.002	0.0230912
KIAA1161	0.583535	0.0002	0.0036788
DDX51	0.583396	0.00275	0.0295029
AVEN	0.582858	0.00495	0.0454475
SRRT	0.582246	0.00175	0.0208652
MYH10	0.582163	0.00025	0.00444649
SSFA2	0.581988	0.00155	0.0189963
SC5DL	0.58195	0.00085	0.0116071
B4GALNT4	0.581864	0.00365	0.0363497
DNAJC16	0.580864	0.0043	0.041368
DANCR	0.58008	0.0012	0.015363
CNNM1	0.579962	0.00215	0.0244557
EPC2	0.57979	0.0033	0.0337705
PPP1R12B	0.579117	0.00185	0.0217443
MAN2A2	0.578118	0.0004	0.00637187
TMBIM4	0.57787	0.0005	0.00762075
LOC646762	0.577437	0.0039	0.0382552
SH2D3A	0.57717	0.00165	0.019938
RNF130	0.577023	0.0004	0.00637187
MYO1B	0.57678	0.0016	0.019487
NIN	0.576672	0.00185	0.0217443
TAB3	0.57642	0.002	0.0230912
LGR4	0.576013	0.00075	0.0105083
UBE2D1	0.57563	0.0052	0.0470207
TAF6L	0.573867	0.00385	0.0378683
PIKFYVE	0.573617	0.001	0.0133175
KIAA0247	0.572079	0.00045	0.0070279
IFT80	0.571973	0.00405	0.0395104
MDM4	0.571845	0.0009	0.0122047
PCDHGA1	0.571828	0.00235	0.0262315
ELF3	0.571561	0.0002	0.0036788
CD164	0.570445	0.0005	0.00762075
ZBTB40	0.570308	0.0009	0.0122047
REEP5	0.570073	0.00085	0.0116071
NRBP1	0.569987	0.00035	0.00572802
NFYB	0.569915	0.00545	0.048688
DUSP1	0.568388	0.0014	0.0175477
TUBD1	0.567859	0.00455	0.0428162
GAB1	0.566455	0.0026	0.0282885
KIAA1737	0.56566	0.00385	0.0378683
SLC39A6	0.565618	0.00055	0.00821983
OTUD3	0.565017	0.0006	0.00881406
CAPRIN2	0.56492	0.0046	0.0431358
DAPK3	0.564846	0.0011	0.0143909
OGFR	0.563588	0.0006	0.00881406
SRSF8	0.563577	0.00095	0.0127701
GPR126	0.563574	0.00045	0.0070279
PDCD6IP	0.563327	0.0012	0.015363
DLG1	0.562998	0.00095	0.0127701
TAGLN2	0.562382	0.0006	0.00881406
UBL3	0.561815	0.00065	0.00933199
FBXW7	0.561436	0.0027	0.0290679
HIST1H2BK	0.561373	0.00055	0.00821983
BRMS1L	0.560917	0.00445	0.0422446
ANKRD9	0.560768	0.00265	0.0286442
ANKRD13A	0.560009	0.00075	0.0105083
FXYD3	0.559464	0.00085	0.0116071
DENND5A	0.559291	0.0041	0.0398537
PPP1R37	0.558656	0.0007	0.0099437
BCL2L2	0.558306	0.00065	0.00933199
EPPK1	0.557058	0.0019	0.0222107
TM9SF2	0.556626	0.00065	0.00933199
PPP1R13B	0.555166	0.0014	0.0175477
MUM1	0.553441	0.0033	0.0337705
KCTD11	0.55285	0.0031	0.0321984
RSPRY1	0.552602	0.0014	0.0175477
NCOA2	0.552601	0.0008	0.0110577
UHMK1	0.552527	0.00055	0.00821983
DNAJA4	0.552372	0.0004	0.00637187
WASF3	0.551782	0.00515	0.0467453
FAM160B1	0.551553	0.0019	0.0222107
MTMR1	0.551271	0.0029	0.0307443
SPTSSB	0.550066	0.0011	0.0143909
CHD7	0.549869	0.00105	0.0138462
CAPN2	0.549823	0.0017	0.0203934
ATP2C1	0.548993	0.0014	0.0175477
NIPAL2	0.548386	0.0023	0.0258342
AS3MT	0.547056	0.00525	0.0473336
RAB11FIP3	0.546897	0.0046	0.0431358
EPAS1	0.546472	0.0008	0.0110577
SLC46A3	0.545088	0.00295	0.0311363
ARHGAP33	0.543713	0.0023	0.0258342
RUNDC1	0.54271	0.00245	0.0270531
KDM3A	0.542397	0.00145	0.0180483
CCNT2	0.541216	0.0018	0.0212845
VAMP2	0.539907	0.0045	0.0425316
ACVR1B	0.538805	0.0015	0.01851
INPP5K	0.538301	0.003	0.0314635
FTL	0.537834	0.00075	0.0105083
PCMTD2	0.536719	0.00225	0.025352
AFF1	0.536662	0.00385	0.0378683
MYO5A	0.536564	0.0016	0.019487
BSDC1	0.535561	0.00115	0.0148912
RBM23	0.534391	0.0009	0.0122047
INO80D	0.533619	0.00295	0.0311363
FNIP1	0.531875	0.0021	0.0240139
FLJ45340	0.531537	0.00285	0.0303488
PRKAB2	0.530973	0.00265	0.0286442
MFAP3L	0.530764	0.001	0.0133175
OTUD5	0.530653	0.0054	0.0483618
RHOB	0.530349	0.00115	0.0148912
KIAA0317	0.529831	0.00495	0.0454475
NIPA1	0.529768	0.0012	0.015363
TMEM87B	0.529184	0.00165	0.019938
PDLIM5	0.528858	0.00425	0.0409786
C1GALT1	0.528381	0.00315	0.0325919
TMEM165	0.528171	0.00115	0.0148912
ASAP1	0.527977	0.0012	0.015363
FAM179B	0.527835	0.0052	0.0470207
PLA2G15	0.527406	0.0056	0.049433
RAB11FIP1	0.527327	0.0014	0.0175477
SPNS1	0.527254	0.00175	0.0208652
SLC11A2	0.527076	0.00185	0.0217443
FBXO28	0.52597	0.0017	0.0203934
PKP4	0.525923	0.00085	0.0116071
EGLN1	0.524899	0.0014	0.0175477
RAB4A	0.524614	0.00265	0.0286442
JAK1	0.522886	0.0049	0.0451618
TBC1D2	0.522746	0.0016	0.019487
ATP6V0E1	0.522493	0.0013	0.0165058
CDS1	0.522029	0.002	0.0230912
MBTPS1	0.520902	0.0018	0.0212845
KCNK1	0.520253	0.0022	0.0249191
KIAA2026	0.519309	0.00555	0.0491731
OTUD4	0.519028	0.0023	0.0258342
TTC9	0.518921	0.0018	0.0212845
YPEL3	0.518738	0.0016	0.019487
USPL1	0.516454	0.00565	0.0497723
ANKIB1	0.51629	0.00165	0.019938
TMEM161B	0.514353	0.0055	0.0489316
APPL2	0.514224	0.0031	0.0321984
ATP11B	0.512372	0.0015	0.01851
RUSC2	0.512195	0.00465	0.0435098
IL6ST	0.51112	0.00305	0.0318636
TP53INP2	0.511102	0.00175	0.0208652
METTL21D	0.510233	0.0042	0.0405692
STK38	0.510026	0.0017	0.0203934
CHFR	0.50931	0.0034	0.0344823
TRPS1	0.509305	0.00285	0.0303488
SRSF6	0.508801	0.00195	0.0226598
ARHGEF12	0.507748	0.00475	0.0441576
TMEM184B	0.506168	0.0023	0.0258342
ATP6V0D1	0.506098	0.0031	0.0321984
RALGDS	0.505694	0.0051	0.0463697
MGEA5	0.505525	0.0021	0.0240139
EDEM3	0.505299	0.0028	0.0299051
FYCO1	0.504763	0.0028	0.0299051
ANKRD50	0.502492	0.0046	0.0431358
CCDC132	0.502062	0.002	0.0230912
ITSN1	0.502008	0.0048	0.0445839
PRKAA1	0.501616	0.00225	0.025352
CCDC117	0.501165	0.0031	0.0321984
ARHGEF11	0.501164	0.00195	0.0226598
IL17RC	0.500243	0.00425	0.0409786
PRDM2	0.49976	0.0039	0.0382552
ATG9A	0.499727	0.005	0.0457699
USP16	0.498246	0.00335	0.0341522
ZNF629	0.494813	0.00325	0.0333858
ZFAND6	0.493687	0.00295	0.0311363
ZNF621	0.492328	0.0045	0.0425316
KLHDC7A	0.491421	0.00325	0.0333858
TMEM164	0.490692	0.00285	0.0303488
PPP1R12A	0.490077	0.0046	0.0431358
TET2	0.488212	0.00485	0.0448354
MAML1	0.487712	0.0032	0.0329982
SAMD8	0.487303	0.0041	0.0398537
MINK1	0.487122	0.00235	0.0262315
PGRMC2	0.48661	0.00435	0.0416999
MLPH	0.484496	0.00315	0.0325919
N4BP2L2	0.483845	0.00565	0.0497723
GOLGA7	0.481199	0.00245	0.0270531
FMR1	0.477812	0.00385	0.0378683
LYRM7	0.477202	0.0049	0.0451618
YAP1	0.477127	0.0047	0.0438443
DBI	0.474888	0.0027	0.0290679
PCGF3	0.472727	0.00435	0.0416999
MAFB	0.471699	0.0042	0.0405692
DKK1	0.471654	0.00405	0.0395104
SLC44A1	0.471158	0.0042	0.0405692
SLAIN2	0.469429	0.00455	0.0428162
MLL	0.468487	0.00435	0.0416999
EP300	0.468385	0.00485	0.0448354
EIF4G2	0.467909	0.00415	0.0402488
TRAF4	0.467592	0.0056	0.049433
PREX1	0.464131	0.0056	0.049433
ZZEF1	0.461888	0.0035	0.0351322
GPATCH8	0.460563	0.00535	0.048054
EXOC7	0.458869	0.00505	0.0461099
LIMK2	0.458477	0.0052	0.0470207
MOGS	0.457833	0.005	0.0457699
SORT1	0.45723	0.00425	0.0409786
LRCH4	0.450241	0.0041	0.0398537
VAMP8	0.446884	0.0055	0.0489316
ARPP19	0.443451	0.0052	0.0470207
SMS	0.440404	0.005	0.0457699

## Sheet: (C)Lipid Metabolic Process Gene
Supplementary Data 2. Relating to Fig. 3a-c: Genome-wide gene expression analyses of SUM52PE cells transduced with adipogenesis associated Mth938 domain containing (AAMDC) shRNA #2 (sh2) vs. empty vector control.
Gene Symbol	Gene Name
PLD2	PHOSPHOLIPASE D2
MBTPS2	MEMBRANE-BOUND TRANSCRIPTION FACTOR SITE-2 PROTEASE
SLC27A5	BILE ACYL-COA SYNTHETASE
SREBF1	STEROL REGULATORY ELEMENT-BINDING PROTEIN 1
PPP2CA	SERINE/THREONINE-PROTEIN PHOSPHATASE 2A CATALYTIC SUBUNIT ALPHA ISOFORM
FAXDC2	FATTY ACID HYDROXYLASE DOMAIN-CONTAINING PROTEIN 2
MGST2	MICROSOMAL GLUTATHIONE S-TRANSFERASE 2
MID1IP1	MID1-INTERACTING PROTEIN 1
ACAA2	3-KETOACYL-COA THIOLASE, MITOCHONDRIAL
PIGK	GPI-ANCHOR TRANSAMIDASE
BRCA1	BREAST CANCER TYPE 1 SUSCEPTIBILITY PROTEIN
PHYH	PHYTANOYL-COA DIOXYGENASE, PEROXISOMAL
TTC39B	TETRATRICOPEPTIDE REPEAT PROTEIN 39B
B3GALNT1	UDP-GALNAC:BETA-1,3-N-ACETYLGALACTOSAMINYLTRANSFERASE 1
VAPA	VESICLE-ASSOCIATED MEMBRANE PROTEIN-ASSOCIATED PROTEIN A
ALOX15B	ARACHIDONATE 15-LIPOXYGENASE B
PLCH2	1-PHOSPHATIDYLINOSITOL 4,5-BISPHOSPHATE PHOSPHODIESTERASE ETA-2
DHRS2	DEHYDROGENASE/REDUCTASE SDR FAMILY MEMBER 2, MITOCHONDRIAL
ELOVL3	ELONGATION OF VERY LONG CHAIN FATTY ACIDS PROTEIN 3
SOAT2	STEROL O-ACYLTRANSFERASE 2
SLC44A3	CHOLINE TRANSPORTER-LIKE PROTEIN 3
ACSF2	ACYL-COA SYNTHETASE FAMILY MEMBER 2, MITOCHONDRIAL
DHRS3	SHORT-CHAIN DEHYDROGENASE/REDUCTASE 3
CSNK2A1	CASEIN KINASE II SUBUNIT ALPHA-RELATED
ERLIN1	ERLIN-1
PCCB	PROPIONYL-COA CARBOXYLASE BETA CHAIN, MITOCHONDRIAL
ACOT7	CYTOSOLIC ACYL COENZYME A THIOESTER HYDROLASE
ETFB	ELECTRON TRANSFER FLAVOPROTEIN SUBUNIT BETA
SULT2B1	SULFOTRANSFERASE FAMILY CYTOSOLIC 2B MEMBER 1
PON3	SERUM PARAOXONASE/LACTONASE 3
GPX1	GLUTATHIONE PEROXIDASE 1
ALDH3B2	ALDEHYDE DEHYDROGENASE FAMILY 3 MEMBER B2
STARD3NL	STARD3 N-TERMINAL-LIKE PROTEIN
CD36	PLATELET GLYCOPROTEIN 4
HRASLS2	HRAS-LIKE SUPPRESSOR 2
ACAT2	ACETYL-COA ACETYLTRANSFERASE, CYTOSOLIC
AKR1B10	ALDO-KETO REDUCTASE FAMILY 1 MEMBER B10
XBP1	X-BOX-BINDING PROTEIN 1
ACACB	ACETYL-COA CARBOXYLASE 2
CES1	LIVER CARBOXYLESTERASE 1-RELATED
PAFAH1B3	PLATELET-ACTIVATING FACTOR ACETYLHYDROLASE IB SUBUNIT GAMMA
FADS2	ACYL-COA 6-DESATURASE
PI4K2B	PHOSPHATIDYLINOSITOL 4-KINASE TYPE 2-BETA
SRD5A3	POLYPRENOL REDUCTASE
ACADM	MEDIUM-CHAIN SPECIFIC ACYL-COA DEHYDROGENASE, MITOCHONDRIAL
SEL1L	PROTEIN SEL-1 HOMOLOG 1
ST6GALNAC4	ALPHA-N-ACETYL-NEURAMINYL-2,3-BETA-GALACTOSYL-1,3-N-ACETYL-GALACTOSAMINIDE ALPHA-2,6-SIALYLTRANSFERASE
EHHADH	PEROXISOMAL BIFUNCTIONAL ENZYME
CRABP1	CELLULAR RETINOIC ACID-BINDING PROTEIN 1
CYP2J2	CYTOCHROME P450 2J2
PLA2G4F	CYTOSOLIC PHOSPHOLIPASE A2 ZETA
ACOX2	PEROXISOMAL ACYL-COENZYME A OXIDASE 2
PCK2	PHOSPHOENOLPYRUVATE CARBOXYKINASE [GTP], MITOCHONDRIAL
CRABP2	CELLULAR RETINOIC ACID-BINDING PROTEIN 2
MBOAT1	LYSOPHOSPHOLIPID ACYLTRANSFERASE 1
UGT1A1	UDP-GLUCURONOSYLTRANSFERASE 1-1
ST3GAL5	LACTOSYLCERAMIDE ALPHA-2,3-SIALYLTRANSFERASE
HADHB	TRIFUNCTIONAL ENZYME SUBUNIT BETA, MITOCHONDRIAL
CISH	CYTOKINE-INDUCIBLE SH2-CONTAINING PROTEIN
ALDH3B1	ALDEHYDE DEHYDROGENASE FAMILY 3 MEMBER B1
SPTSSA	SERINE PALMITOYLTRANSFERASE SMALL SUBUNIT A
ACER3	ALKALINE CERAMIDASE 3
DGAT2	DIACYLGLYCEROL O-ACYLTRANSFERASE 2
THEM4	ACYL-COENZYME A THIOESTERASE THEM4
DHCR7	7-DEHYDROCHOLESTEROL REDUCTASE
FASN	FATTY ACID SYNTHASE
INPP5J	PHOSPHATIDYLINOSITOL 4,5-BISPHOSPHATE 5-PHOSPHATASE A
SMPDL3B	ACID SPHINGOMYELINASE-LIKE PHOSPHODIESTERASE 3B
HADHA	TRIFUNCTIONAL ENZYME SUBUNIT ALPHA, MITOCHONDRIAL
RARRES3	RETINOIC ACID RECEPTOR RESPONDER PROTEIN 3
IMPA2	INOSITOL MONOPHOSPHATASE 2
CYP4F12	CYTOCHROME P450 4F12
LRP1	PROLOW-DENSITY LIPOPROTEIN RECEPTOR-RELATED PROTEIN 1
UGCG	CERAMIDE GLUCOSYLTRANSFERASE
PLCD1	1-PHOSPHATIDYLINOSITOL 4,5-BISPHOSPHATE PHOSPHODIESTERASE DELTA-1
DGKA	DIACYLGLYCEROL KINASE ALPHA
MFSD2A	SODIUM-DEPENDENT LYSOPHOSPHATIDYLCHOLINE SYMPORTER 1
ELOVL5	ELONGATION OF VERY LONG CHAIN FATTY ACIDS PROTEIN 5
CLPSL2	COLIPASE-LIKE PROTEIN 2
SDR16C5	EPIDERMAL RETINOL DEHYDROGENASE 2
SCD	ACYL-COA DESATURASE
SDC1	SYNDECAN-1
FUT3	GALACTOSIDE 3
PLSCR1	PHOSPHOLIPID SCRAMBLASE 1
NDUFAB1	ACYL CARRIER PROTEIN, MITOCHONDRIAL
SGPL1	SPHINGOSINE-1-PHOSPHATE LYASE 1
ABCG1	ATP-BINDING CASSETTE SUB-FAMILY G MEMBER 1
HMGCL	HYDROXYMETHYLGLUTARYL-COA LYASE, MITOCHONDRIAL
FA2H	FATTY ACID 2-HYDROXYLASE
SCCPDH	SACCHAROPINE DEHYDROGENASE-LIKE OXIDOREDUCTASE
FABP7	FATTY ACID-BINDING PROTEIN, BRAIN
TSPO	TRANSLOCATOR PROTEIN
RDH10	RETINOL DEHYDROGENASE 10
PLA2G16	HRAS-LIKE SUPPRESSOR 3
PLCH1	1-PHOSPHATIDYLINOSITOL 4,5-BISPHOSPHATE PHOSPHODIESTERASE ETA-1
HADH	HYDROXYACYL-COENZYME A DEHYDROGENASE, MITOCHONDRIAL
ESR1	ESTROGEN RECEPTOR
PAFAH1B2	PLATELET-ACTIVATING FACTOR ACETYLHYDROLASE IB SUBUNIT BETA
PLEKHA2	PLECKSTRIN HOMOLOGY DOMAIN-CONTAINING FAMILY A MEMBER 2
SPNS2	PROTEIN SPINSTER HOMOLOG 2
HINT2	HISTIDINE TRIAD NUCLEOTIDE-BINDING PROTEIN 2, MITOCHONDRIAL
SESN2	SESTRIN-2
ACOT4	PEROXISOMAL SUCCINYL-COENZYME A THIOESTERASE
GPD1	GLYCEROL-3-PHOSPHATE DEHYDROGENASE [NA(+)], CYTOPLASMIC
CYP2U1	CYTOCHROME P450 2U1
LIPA	LYSOSOMAL ACID LIPASE/CHOLESTERYL ESTER HYDROLASE
OMA1	METALLOENDOPEPTIDASE OMA1, MITOCHONDRIAL
