# Supplementary material for: The oncogene AAMDC links PI3K-AKT-mTOR signaling with metabolic reprograming in estrogen receptor-positive breast cancer
Source: Nat Commun. 2021 Mar 26;12:1920. doi: 10.1038/s41467-021-22101-7 (PMC7998036; doi:10.1038/s41467-021-22101-7)
Supplement: Supplementary file 5 — Supplementary Data 3 [file 41467_2021_22101_MOESM5_ESM.xlsx]

## Sheet: (A) Key
Supplementary Data 3. Relating to Fig. 3f: Liquid chromatography-mass spectrometry (LC-MS) metabolomic analyses of SUM52PE cells transduced with adipogenesis associated Mth938 domain containing (AAMDC) shRNA #2 (sh2) vs. wild-type (WT) or empty vector (pLKO.1).
Analysis Key
Sample	Type of sample (Cell or Media)
Polarity	Ionization mode (Positive or Negative)
m/z	Mass to charge
RT	Retention time
Name	Preliminary identification based on our standard library and the mass and retention time of the feature
# Group	Number of times that feature was found in this group
Log2FC SUM52PE WT vs. pLKO.1	Log2 fold change of the SUM52PE WT group vs the SUM52PE pLKO.1 group
T-test SUM52PE WT vs. pLKO.1	T-test between the SUM52PE WT group vs the SUM52PE pLKO.1 group
Log2FC SUM52PE WT vs. AAMDC sh2	Log2 fold change of the SUM52PE WT group vs the SUM52PE AAMDC sh2 group
T-test SUM52PE WT vs. AAMDC sh2	T-test between the SUM52PE WT group vs the SUM52PE AAMDC sh2group
Increase Hit	A feature that was a log2FC greater than 1 and a p-value less than 0.05.
Decrease Hit	A feature that was a log2FC less than -1 and a p-value less than 0.05.

## Sheet: (B) LCMS_Metabolomics_dataset
Supplementary Data 3. Relating to Fig. 3f: Liquid chromatography-mass spectrometry (LC-MS) metabolomic analyses of SUM52PE cells transduced with adipogenesis associated Mth938 domain containing (AAMDC) shRNA #2 (sh2) vs. wild-type (WT) or empty vector (pLKO.1).
Sample	Polarity	m/z	RT	Metabolite Name	# SUM52PE WT	# SUM52PE pLKO.1	# SUM52PE AAMDC sh2	Log2(fold change) SUM52PE WT vs. pLKO.1	t-test SUM52PE WT vs. pLKO.1	Increase Hit	Decrease Hit	Log2(fold change) SUM52PE WT vs. AAMDC sh2	t-test SUM52PE WT vs. AAMDC sh2	Increase Hit	Decrease Hit	Log2(fold change) SUM52PE pLKO.1 vs. AAMDC sh2	t-test SUM52PE pLKO.1 vs. AAMDC sh2	Increase Hit	Decrease Hit	SUM52PE_WT_1	SUM52PE_WT_2	SUM52PE_WT_3	SUM52PE_pLKO.1_1	SUM52PE_pLKO.1_2	SUM52PE_pLKO.1_3	SUM52PE_AAMDC_sh2_1	SUM52PE_AAMDC_sh2_2	SUM52PE_AAMDC_sh2_3
Cell	Neg	133.014	12.3546	(R)-MALATE	3	3	3	-0.211	0.380299	0	0	-1.07501	0.010501	0	1	-0.864007	0.0075269	0	0	2.91706e+08	2.76593e+08	1.97201e+08	2.27979e+08	2.49938e+08	1.83428e+08	1.22549e+08	1.14302e+08	1.26507e+08
Cell	Neg	181.051	4.36209	3-(4-HYDROXYPHENYL)LACTATE	3	3	3	-0.115114	0.754784	0	0	-1.56702	0.0293474	0	1	-1.45191	0.00709317	0	1	1.72398e+07	1.6629e+07	8.52377e+06	1.05145e+07	1.60452e+07	1.25817e+07	4.4126e+06	5.20985e+06	4.68521e+06
Cell	Neg	223.073	8.74873	3-HYDROXYKYNURENINE	3	3	2	-0.629203	0.369236	0	0	-3.06212	0.0320257	0	1	-2.43291	0.088167	0	0	396434	389976	145400	203658	321448	77340.3	54691.4	56876.2	0
Cell	Pos	225.087	8.7509	3-HYDROXYKYNURENINE	3	3	3	-0.674034	0.336215	0	0	-3.06546	0.0284312	0	1	-2.39142	0.0847312	0	0	1.18861e+06	1.15224e+06	444222	624024	913804	207721	136431	136485	59775.7
Cell	Neg	163.04	4.36712	4-COUMARATE	3	3	3	0.107646	0.732429	0	0	-1.01694	0.0479953	0	1	-1.12459	0.00653289	0	1	233446	226390	125206	171076	246428	212860	92309.9	98884.5	97911.2
Cell	Pos	132.066	10.1449	4-HYDROXY-L-PROLINE	3	3	3	-0.508026	0.0958891	0	0	-1.36732	0.000250187	0	1	-0.859298	0.0693164	0	0	9.27986e+07	8.88075e+07	7.85267e+07	6.04448e+07	8.04182e+07	4.20583e+07	3.22031e+07	3.46608e+07	3.39661e+07
Cell	Neg	289.115	13.3303	Argininosuccinic acid disodium salt hydrate	3	3	3	-0.300269	0.497432	0	0	-2.33226	0.0171547	0	1	-2.03199	0.0180802	0	1	4.01293e+06	4.01651e+06	2.00743e+06	2.63607e+06	3.64379e+06	1.87109e+06	473051	591297	928696
Cell	Pos	291.13	13.3318	Argininosuccinic acid disodium salt hydrate	3	3	3	-0.212703	0.667561	0	0	-2.12364	0.0354638	0	1	-1.91094	0.0214229	0	1	7.85213e+06	7.79194e+06	3.2233e+06	4.95722e+06	7.44917e+06	3.87462e+06	1.14594e+06	1.25681e+06	1.92669e+06
Cell	Pos	313.112	13.3083	Argininosuccinic acid disodium salt hydrate (NA Adduct)	3	3	3	0.19254	0.550552	0	0	-1.1503	0.0350283	0	1	-1.34284	0.0162835	0	1	159734	177768	101972	177873	200208	124139	57090.4	51721.9	89184.3
Cell	Neg	147.03	11.8369	CITRAMALATE	3	3	3	-0.099455	0.563982	0	0	-1.15492	0.0206834	0	1	-1.05547	0.0458154	0	1	1.12728e+07	11985444	1.01343e+07	8.71967e+06	1.23275e+07	1.01209e+07	3.29258e+06	3.58292e+06	8.12073e+06
Cell	Neg	210.028	12.2781	CREATINE PHOSPHATE	3	3	3	-0.411072	0.108127	0	0	-1.08653	0.0062917	0	1	-0.67546	0.0191827	0	0	5.30798e+07	4.47085e+07	3.77984e+07	3.3693e+07	3.9608e+07	2.8669e+07	2.33317e+07	2.09668e+07	1.95482e+07
Cell	Pos	212.043	12.2776	CREATINE PHOSPHATE	3	3	3	-0.465022	0.116322	0	0	-1.15346	0.00868713	0	1	-0.688441	0.0328862	0	0	2.00848e+08	1.66152e+08	1.36184e+08	1.21677e+08	1.45034e+08	9.78257e+07	8.46602e+07	7.18939e+07	6.965e+07
Cell	Pos	90.0555	10.1972	D-ALANINE	3	3	3	-0.456334	0.212758	0	0	-1.25107	0.00572408	0	1	-0.794738	0.11569	0	0	1.64602e+08	1.6238e+08	1.17598e+08	1.16257e+08	1.42026e+08	6.57429e+07	6.5063e+07	6.81323e+07	53588652
Cell	Neg	226.083	6.39239	DEOXYCYTIDINE	3	3	3	-0.205865	0.726535	0	0	-2.64215	0.036463	0	1	-2.43628	0.0399612	0	1	391119	414708	147988	316191	378088	132697	74274.9	51286.5	27230.1
Cell	Pos	228.098	6.3853	DEOXYCYTIDINE	3	3	3	-0.293699	0.472417	0	0	-2.10615	0.00507993	0	1	-1.81245	0.0397911	0	1	2.42864e+06	2.38553e+06	1.56142e+06	1.89884e+06	2.33869e+06	963738	593768	547252	339813
Cell	Neg	131.035	8.48671	ETHYLMALONIC ACID	3	3	3	-0.38931	0.0461472	0	0	-1.72805	0.00173363	0	1	-1.33874	0.0101641	0	1	1.10466e+06	1.07616e+06	1.26954e+06	733729	923997	976613	250356	265533	525639
Cell	Pos	269.088	6.97106	INOSINE	3	3	3	-0.298192	0.505585	0	0	-1.45527	0.0264117	0	1	-1.15708	0.130625	0	0	1.24608e+06	1.5527e+06	2.06754e+06	1.96466e+06	820261	1.17272e+06	942774	487917	343993
Cell	Neg	89.0244	4.1619	L-(+)-Lactic acid	3	3	3	-0.279355	0.294527	0	0	-1.31046	0.0372649	0	1	-1.03111	0.080294	0	0	1.6827e+08	1.66805e+08	2.32878e+08	1.25216e+08	1.84023e+08	1.58731e+08	4.46479e+07	4.87574e+07	1.35588e+08
Cell	Neg	118.051	9.8057	L-ALLOTHREONINE	3	3	3	-0.300269	0.225524	0	0	-1.20543	0.000800103	0	1	-0.905161	0.0369606	0	0	5.40661e+07	5.40505e+07	4.5655e+07	4.02407e+07	5.28452e+07	3.17922e+07	2.04932e+07	2.09572e+07	2.52312e+07
Cell	Pos	120.066	9.79769	L-ALLOTHREONINE	3	3	3	-0.520086	0.0339453	0	0	-1.20117	7.60684e-05	0	1	-0.681088	0.0591368	0	0	1.80167e+08	1.74314e+08	1.7927e+08	1.21774e+08	1.54425e+08	9.60022e+07	6.92998e+07	7.43235e+07	8.85166e+07
Cell	Neg	221.06	12.7271	L-CYSTATHIONINE	3	3	3	-0.320073	0.54841	0	0	-3.58706	0.0211014	0	1	-3.26699	0.0150032	0	1	1.52631e+06	1.69411e+06	657851	858064	1.48498e+06	763559	79948	104152	138620
Cell	Pos	223.075	12.7285	L-CYSTATHIONINE	3	3	3	-0.257343	0.670951	0	0	-3.70291	0.0348452	0	1	-3.44557	0.0199794	0	1	2.95996e+06	3.31342e+06	1.01616e+06	1.98778e+06	2.90715e+06	1.2037e+06	160358	178416	221000
Cell	Pos	245.057	12.7441	L-CYSTATHIONINE (NA Adduct)	3	3	3	0.292196	0.567531	0	0	-2.7641	0.0350304	0	1	-3.0563	0.0105396	0	1	162138	193511	66372.6	169786	231269	115711	18800.6	23875.4	19447.6
Cell	Neg	145.062	10.7585	L-GLUTAMINE	3	3	3	-0.326735	0.0780072	0	0	-1.09959	8.5883e-05	0	1	-0.772853	0.0215688	0	0	2.77261e+08	2.70328e+08	2.65277e+08	2.1541e+08	2.56275e+08	1.76444e+08	1.17652e+08	1.18756e+08	1.42916e+08
Cell	Pos	147.076	10.746	L-GLUTAMINE	3	3	3	-0.299225	0.113717	0	0	-1.17662	0.000619394	0	1	-0.877398	0.0227514	0	0	6.87795e+08	6.89764e+08	6.37359e+08	5.68662e+08	6.36315e+08	4.32524e+08	2.58194e+08	2.67539e+08	3.65638e+08
Cell	Pos	169.058	10.6691	L-GLUTAMINE (NA Adduct)	3	3	3	0.217862	0.557748	0	0	-1.15603	0.0101733	0	1	-1.3739	0.0415303	0	1	1.49409e+06	1.26012e+06	1.0408e+06	1.84458e+06	1.68045e+06	888609	476746	503936	722311
Cell	Neg	116.072	8.28166	L-NORVALINE	3	3	3	-0.445077	0.0589485	0	0	-1.01789	0.000312269	0	1	-0.572817	0.068691	0	0	5.55615e+07	5.28484e+07	5.99363e+07	4e+07	5.09531e+07	3.27048e+07	2.58509e+07	2.70602e+07	3.02244e+07
Cell	Pos	118.086	8.279	L-NORVALINE	3	3	3	-0.394335	0.0433376	0	0	-1.00037	0.000167928	0	1	-0.606037	0.035757	0	0	3.55034e+08	3.35705e+08	3.62578e+08	2.67582e+08	3.1479e+08	2.19033e+08	1.58979e+08	1.73715e+08	1.93829e+08
Cell	Neg	114.056	8.4951	L-PROLINE	3	3	3	-0.547398	0.0500687	0	0	-2.16791	0.00032253	0	1	-1.62052	0.0169199	0	1	1.4905e+08	1.44585e+08	1.28874e+08	9.13927e+07	1.24143e+08	7.35677e+07	2.34597e+07	2.47255e+07	4.58366e+07
Cell	Pos	116.071	8.49691	L-PROLINE	3	3	3	-0.203791	0.0413287	0	0	-1.04826	0.0013806	0	1	-0.844473	0.00801946	0	0	1866649856	1850510208	1826387968	1587888128	1.75269e+09	1472697216	756984960	790772352	1132822912
Cell	Neg	104.035	11.0281	L-SERINE	3	3	3	-0.486419	0.123615	0	0	-1.20078	0.00153599	0	1	-0.714362	0.13892	0	0	3.86553e+07	4.12507e+07	3.51876e+07	3.05632e+07	3.46686e+07	1.69214e+07	2.09552e+07	1.55154e+07	1.35997e+07
Cell	Pos	106.05	11.0299	L-SERINE	3	3	3	-0.326639	0.369413	0	0	-1.21025	0.00970949	0	1	-0.883613	0.0953458	0	0	2.99572e+07	2.90038e+07	2.0316e+07	1.82157e+07	2.9562e+07	1.54372e+07	9.4145e+06	1.21349e+07	1.27136e+07
Cell	Neg	180.067	8.77427	L-TYROSINE	3	3	3	-0.369527	0.224859	0	0	-1.00428	0.00925307	0	1	-0.634752	0.0937918	0	0	4.1831e+07	3.96706e+07	2.96963e+07	2.88011e+07	3.64082e+07	2.08619e+07	1.80772e+07	2.08559e+07	1.65012e+07
Cell	Neg	115.04	1.41991	METHYL ACETOACETATE	3	3	3	-0.097431	0.775438	0	0	-2.01813	0.0198716	0	1	-1.9207	0.000867861	0	1	2.96363e+07	45776720	2.36486e+07	34313904	3.22756e+07	26003016	7.4741e+06	7.96193e+06	9.02014e+06
Cell	Neg	129.056	1.27121	MEVALOLACTONE	3	3	3	-0.301335	0.250107	0	0	-2.10802	0.00100154	0	1	-1.80669	0.00920057	0	1	9.88979e+07	9.73619e+07	7.65758e+07	6.10991e+07	9.46998e+07	6.56075e+07	1.66523e+07	1.80905e+07	2.85454e+07
Cell	Neg	300.049	12.0169	N-Acetyl-D-glucosamine 6-phosphate disodium salt	3	3	3	-0.837648	0.0874601	0	0	1.19764	0.0291045	1	0	2.03529	0.00717559	1	0	1.22648e+06	1.19346e+06	2.05768e+06	690787	921908	892777	3.89775e+06	3.96072e+06	2.41158e+06
Cell	Pos	192.074	8.58716	N(PAI)-METHYL-L-HISTIDINE (NA Adduct)	3	3	3	-0.600396	0.228843	0	0	-3.24795	7.04851e-05	0	1	-2.64755	0.0798707	0	0	1.11216e+06	1.28072e+06	1.13991e+06	1.10352e+06	1.00201e+06	224593	174442	60415	137009
Cell	Pos	290.135	10.735	OPHTHALMIC ACID	3	3	3	0.290827	0.413017	0	0	2.88443	0.00444079	1	0	2.59361	0.00522166	1	0	1.21513e+06	971340	750153	856396	1.19267e+06	1.54343e+06	7.67071e+06	8.824e+06	5.1898e+06
Cell	Neg	288.12	10.7409	OPHTHALMIC ACID	3	3	3	0.275318	0.35964	0	0	2.91888	0.00141026	1	0	2.64356	0.00171382	1	0	721951	646343	535573	591249	723242	989684	4.93403e+06	5.63659e+06	3.82753e+06
Cell	Neg	130.051	10.1592	TRANS-4-HYDROXYPROLINE	3	3	3	-0.381258	0.265902	0	0	-1.45043	0.000841176	0	1	-1.06917	0.0720475	0	0	1.04339e+07	1.04257e+07	8.37412e+06	7.59975e+06	10212174	4.63274e+06	3.537e+06	3.63018e+06	3.52977e+06
Cell	Neg	205.036	13.6419	Trisodium (2RS,3RS)-2-methylcitrate	3	3	3	-0.545136	0.512052	0	0	3.08563	0.0378001	1	0	3.63077	0.0323013	1	0	64570.7	107781	251855	64119.1	80514.7	146086	1.40211e+06	1.66529e+06	533783
Cell	Neg	74.0247	10.9668	Glycine	3	3	3	-0.677985	0.0750762	0	0	-1.10944	0.000758614	0	1	-0.431451	0.38306	0	0	5.76904e+06	6.15369e+06	6.02305e+06	3.76505e+06	5338649	2.11309e+06	3.18748e+06	3.00489e+06	2.12505e+06
