# Supplementary material for: The oncogene AAMDC links PI3K-AKT-mTOR signaling with metabolic reprograming in estrogen receptor-positive breast cancer
Source: Nat Commun. 2021 Mar 26;12:1920. doi: 10.1038/s41467-021-22101-7 (PMC7998036; doi:10.1038/s41467-021-22101-7)
Supplement: Supplementary file 6 — Supplementary Data 4 [file 41467_2021_22101_MOESM6_ESM.xlsx]

## Sheet: (A) Enriched pathways
Supplementary Data 4. Relating to Fig. 5. Gene Set Enrichment Analysis of SUM52PE cells treated with the adipogenesis associated Mth938 domain containing (AAMDC) shRNA #2 (sh2) or the indicated PI3K/mTOR inhibitors
NAME	NES	NOM p-val	FDR q-val	FWER p-val
UP-REGULATED GENES by AAMDC sh2
HALLMARK_TNFA_SIGNALING_VIA_NFKB	1.6114	0	0.0249574	0.02
HALLMARK_UV_RESPONSE_DN	1.42112	0.00520833	0.100882	0.168
HALLMARK_TGF_BETA_SIGNALING	1.29944	0.066879	0.18604	0.394
HALLMARK_P53_PATHWAY	1.27331	0.0227273	0.174016	0.46
DOWN-REGULATED GENES by AAMDC sh2
HALLMARK_E2F_TARGETS	-2.23814	0	0	0
HALLMARK_MYC_TARGETS_V1	-1.98567	0	0	0
HALLMARK_OXIDATIVE_PHOSPHORYLATION	-1.90253	0	0	0
HALLMARK_INTERFERON_ALPHA_RESPONSE	-1.88535	0	0	0
HALLMARK_FATTY_ACID_METABOLISM	-1.79856	0	0.00058448	0.003
HALLMARK_MTORC1_SIGNALING	-1.73358	0	0.00110109	0.007
HALLMARK_G2M_CHECKPOINT	-1.72903	0	0.00107271	0.008
HALLMARK_COAGULATION	-1.72516	0	0.0010671	0.009
HALLMARK_MYC_TARGETS_V2	-1.6783	0	0.00274603	0.024
HALLMARK_CHOLESTEROL_HOMEOSTASIS	-1.65717	0	0.00364583	0.035
HALLMARK_INTERFERON_GAMMA_RESPONSE	-1.54611	0.00123916	0.0126741	0.133
HALLMARK_UNFOLDED_PROTEIN_RESPONSE	-1.54488	0.00402145	0.011695	0.134
HALLMARK_ESTROGEN_RESPONSE_LATE	-1.5189	0.003663	0.0142119	0.174
HALLMARK_IL2_STAT5_SIGNALING	-1.43579	0.00243902	0.0334359	0.402
HALLMARK_BILE_ACID_METABOLISM	-1.43162	0.0209699	0.0329418	0.416
HALLMARK_ALLOGRAFT_REJECTION	-1.41292	0.00614251	0.0379708	0.475
HALLMARK_COMPLEMENT	-1.40172	0.00367197	0.0398469	0.514
HALLMARK_GLYCOLYSIS	-1.40139	0.0145278	0.0378836	0.516
HALLMARK_DNA_REPAIR	-1.39247	0.0149626	0.0398332	0.557
HALLMARK_XENOBIOTIC_METABOLISM	-1.36414	0.0124069	0.0506582	0.666
HALLMARK_ESTROGEN_RESPONSE_EARLY	-1.3421	0.0183599	0.0611203	0.74
HALLMARK_REACTIVE_OXIGEN_SPECIES_PATHWAY	-1.33202	0.0747126	0.0642406	0.778
HALLMARK_ADIPOGENESIS	-1.28251	0.0420272	0.0991291	0.906
UP-REGULATED GENES by Dactolisib
HALLMARK_KRAS_SIGNALING_DN	1.81241	0	0.001	0.001
HALLMARK_TNFA_SIGNALING_VIA_NFKB	1.52521	0	0.0195577	0.049
DOWN-REGULATED GENES by Dactolisib
HALLMARK_E2F_TARGETS	-2.68268	0	0	0
HALLMARK_G2M_CHECKPOINT	-2.49714	0	0	0
HALLMARK_MTORC1_SIGNALING	-2.17734	0	0	0
HALLMARK_MYC_TARGETS_V1	-1.93638	0	0	0
HALLMARK_MYC_TARGETS_V2	-1.93428	0	0	0
HALLMARK_UNFOLDED_PROTEIN_RESPONSE	-1.85556	0	0.000184211	0.001
HALLMARK_DNA_REPAIR	-1.82625	0	0.000157895	0.001
HALLMARK_OXIDATIVE_PHOSPHORYLATION	-1.81697	0	0.000138158	0.001
HALLMARK_MITOTIC_SPINDLE	-1.76386	0	0.000360044	0.003
HALLMARK_ESTROGEN_RESPONSE_LATE	-1.58019	0	0.0050094	0.045
HALLMARK_GLYCOLYSIS	-1.57844	0	0.00464713	0.046
HALLMARK_UV_RESPONSE_UP	-1.45335	0	0.0205693	0.258
HALLMARK_ADIPOGENESIS	-1.44013	0.00232288	0.023427	0.312
HALLMARK_SPERMATOGENESIS	-1.55898	0.00260756	0.00566316	0.061
HALLMARK_PI3K_AKT_MTOR_SIGNALING	-1.5475	0.00264201	0.00650599	0.075
HALLMARK_HEME_METABOLISM	-1.4182	0.00364964	0.0283477	0.403
HALLMARK_REACTIVE_OXIGEN_SPECIES_PATHWAY	-1.53415	0.0104167	0.00718536	0.089
HALLMARK_CHOLESTEROL_HOMEOSTASIS	-1.47315	0.0123796	0.0163748	0.203
HALLMARK_PROTEIN_SECRETION	-1.42027	0.023622	0.0289864	0.393
HALLMARK_P53_PATHWAY	-1.26902	0.045292	0.138128	0.929
UP-REGULATED GENES by Everolimus
HALLMARK_G2M_CHECKPOINT	2.29092	0	0	0
HALLMARK_E2F_TARGETS	2.2553	0	0	0
HALLMARK_MITOTIC_SPINDLE	2.21474	0	0	0
HALLMARK_TNFA_SIGNALING_VIA_NFKB	1.81132	0	0.000569366	0.002
HALLMARK_KRAS_SIGNALING_DN	1.70708	0	0.000964295	0.005
HALLMARK_APOPTOSIS	1.64911	0	0.00372995	0.023
HALLMARK_EPITHELIAL_MESENCHYMAL_TRANSITION	1.6377	0	0.00389287	0.027
HALLMARK_INTERFERON_GAMMA_RESPONSE	1.48232	0.00144928	0.0210244	0.177
HALLMARK_NOTCH_SIGNALING	1.71007	0.00352734	0.00115715	0.005
HALLMARK_WNT_BETA_CATENIN_SIGNALING	1.6116	0.00353982	0.00628682	0.047
HALLMARK_UV_RESPONSE_DN	1.57689	0.00462963	0.00843281	0.07
HALLMARK_APICAL_JUNCTION	1.41101	0.00574713	0.0324056	0.38
HALLMARK_HYPOXIA	1.42328	0.00626959	0.0316162	0.332
HALLMARK_ESTROGEN_RESPONSE_LATE	1.42106	0.0074184	0.030209	0.338
HALLMARK_ANDROGEN_RESPONSE	1.43071	0.0174603	0.0304647	0.303
HALLMARK_TGF_BETA_SIGNALING	1.46907	0.0224525	0.0222088	0.203
HALLMARK_APICAL_SURFACE	1.4518	0.0320285	0.0268407	0.258
HALLMARK_IL6_JAK_STAT3_SIGNALING	1.36691	0.0348259	0.0507109	0.543
HALLMARK_INTERFERON_ALPHA_RESPONSE	1.35361	0.0405186	0.055503	0.591
DOWN-REGULATED GENES by Everolimus
HALLMARK_MYC_TARGETS_V2	-2.06452	0	0	0
HALLMARK_UNFOLDED_PROTEIN_RESPONSE	-1.9895	0	0	0
HALLMARK_OXIDATIVE_PHOSPHORYLATION	-1.78578	0	0.00146848	0.007
HALLMARK_MTORC1_SIGNALING	-1.66685	0	0.00326129	0.019
HALLMARK_MYC_TARGETS_V1	-1.48673	0.00301205	0.0192222	0.13
UP-REGULATED GENES by AZD8055
HALLMARK_FATTY_ACID_METABOLISM	1.47158	0	0.189095	0.05
HALLMARK_KRAS_SIGNALING_DN	1.41259	0	0.201128	0.213
HALLMARK_APOPTOSIS	1.40193	0	0.191204	0.259
HALLMARK_ESTROGEN_RESPONSE_LATE	1.36379	0	0.195091	0.313
HALLMARK_MITOTIC_SPINDLE	1.35949	0	0.166273	0.313
HALLMARK_EPITHELIAL_MESENCHYMAL_TRANSITION	1.3565	0	0.14706	0.313
HALLMARK_NOTCH_SIGNALING	1.34728	0	0.133338	0.313
HALLMARK_SPERMATOGENESIS	1.32724	0	0.140307	0.313
HALLMARK_TNFA_SIGNALING_VIA_NFKB	1.31836	0	0.137473	0.357
HALLMARK_ESTROGEN_RESPONSE_EARLY	1.31612	0	0.128826	0.357
HALLMARK_UV_RESPONSE_UP	1.30719	0	0.128028	0.357
HALLMARK_E2F_TARGETS	1.30067	0	0.121609	0.357
HALLMARK_ANDROGEN_RESPONSE	1.29418	0	0.116177	0.357
HALLMARK_G2M_CHECKPOINT	1.28273	0	0.122941	0.414
HALLMARK_DNA_REPAIR	1.27165	0	0.140848	0.451
HALLMARK_IL6_JAK_STAT3_SIGNALING	1.24755	0	0.139986	0.614
HALLMARK_INTERFERON_GAMMA_RESPONSE	1.23426	0	0.136287	0.676
HALLMARK_TGF_BETA_SIGNALING	1.21922	0	0.147327	0.676
HALLMARK_IL2_STAT5_SIGNALING	1.19891	0	0.179405	0.812
HALLMARK_APICAL_JUNCTION	1.19634	0	0.176595	0.812
HALLMARK_UV_RESPONSE_DN	1.17413	0	0.195732	0.904
HALLMARK_INFLAMMATORY_RESPONSE	1.13278	0	0.224231	1
DOWN-REGULATED GENES by AZD8055
HALLMARK_MTORC1_SIGNALING	-1.50449	0	0.051	0
HALLMARK_UNFOLDED_PROTEIN_RESPONSE	-1.50302	0	0.051	0.051
HALLMARK_PI3K_AKT_MTOR_SIGNALING	-1.48392	0	0.0605277	0.1
HALLMARK_REACTIVE_OXIGEN_SPECIES_PATHWAY	-1.3942	0	0.118548	0.246
HALLMARK_GLYCOLYSIS	-1.34944	0	0.132462	0.289
HALLMARK_OXIDATIVE_PHOSPHORYLATION	-1.3299	0	0.124919	0.289
HALLMARK_MYC_TARGETS_V1	-1.30335	0	0.156536	0.39
HALLMARK_HEME_METABOLISM	-1.26615	0	0.188784	0.516
HALLMARK_P53_PATHWAY	-1.22176	0	0.23141	0.682
HALLMARK_MYOGENESIS	-1.19155	0	0.260807	0.797
HALLMARK_MYC_TARGETS_V2	-1.1802	0	0.270266	0.797
HALLMARK_KRAS_SIGNALING_UP	-1.09265	0	0.344035	1
UP-REGULATED GENES by Buparlisib
HALLMARK_E2F_TARGETS	2.26954	0	0	0
HALLMARK_G2M_CHECKPOINT	2.18742	0	0	0
HALLMARK_MITOTIC_SPINDLE	1.9776	0	0.000288288	0.001
HALLMARK_KRAS_SIGNALING_DN	1.77862	0	0.00140583	0.005
HALLMARK_TNFA_SIGNALING_VIA_NFKB	1.77756	0	0.00112466	0.005
HALLMARK_SPERMATOGENESIS	1.54073	0.00173611	0.0202529	0.101
HALLMARK_ESTROGEN_RESPONSE_LATE	1.45364	0.00177305	0.042736	0.259
HALLMARK_EPITHELIAL_MESENCHYMAL_TRANSITION	1.42155	0.00181818	0.0467004	0.332
HALLMARK_APOPTOSIS	1.47847	0.00189753	0.038143	0.203
HALLMARK_UV_RESPONSE_DN	1.42001	0.00557621	0.0432075	0.338
HALLMARK_INTERFERON_GAMMA_RESPONSE	1.35792	0.0157618	0.0698469	0.539
HALLMARK_ANDROGEN_RESPONSE	1.40902	0.0215827	0.0445571	0.371
HALLMARK_NOTCH_SIGNALING	1.44043	0.0344828	0.0421231	0.283
DOWN-REGULATED GENES by Buparlisib
HALLMARK_UNFOLDED_PROTEIN_RESPONSE	-1.85845	0	0.000782609	0.001
HALLMARK_MTORC1_SIGNALING	-1.71999	0	0.00326604	0.012
HALLMARK_MYC_TARGETS_V2	-1.72148	0.00406504	0.00489906	0.012
HALLMARK_OXIDATIVE_PHOSPHORYLATION	-1.36923	0.0107296	0.103594	0.395
HALLMARK_HEME_METABOLISM	-1.27903	0.03386	0.19849	0.701
Ranked by normalized enrichment score (NES). Significant hallmark genesets with p < 0.05 are listed

## Sheet: (B) List of Convergent genes
Supplementary Data 4. Relating to Fig. 5. List of convergent genes* in SUM52PE cells treated with the AAMDC shRNA #2 (sh2) or with the indicated PI3K/mTOR pathway inhibitors
*convergent genes: genes that are regulated consistently for the AAMDC sh2 and all indicated pharmacological inhibitors.
HGNC (Hugo Gene Nomenclature Committee)	AAMDC_sh2_vs_EV	Dactolisib_vs_DMSO	Everolimus_vs_DMSO	AZD8055_vs_DMSO	Buparlisib_vs_DMSO
TSPAN6	-1.31503	-0.536789	-0.344394	-0.263064	-0.319598
CYP51A1	-1.43602	-0.320813	-0.284427	-0.148463	-0.241165
SLC25A13	-0.652441	-0.562082	-0.30829	-0.31387	-0.344726
PRSS22	1.01501	1.20459	0.533805	0.616995	0.521324
ACSM3	-2.11758	-2.06489	-1.31956	-1.36671	-1.74882
TMEM132A	0.815643	0.266415	0.60457	0.590523	0.518104
GPRC5A	0.893142	1.85462	1.71793	1.46458	1.35111
ADGRA2	-2.38	-3.7913	-2.19149	-2.32283	-3.1772
BIRC3	1.45319	1.72025	0.788663	0.661987	1.11747
GCLM	-0.641405	-1.12877	-0.574527	-0.599733	-0.667003
BAK1	-0.613079	-0.707887	-0.0635416	-0.336644	-0.362266
FAM13B	1.2767	0.0217483	0.833268	0.404056	0.409695
SARS	-0.698803	-1.31889	-1.5307	-1.43254	-1.51817
FAM65C	-2.93478	-1.99423	-1.24736	-1.60064	-1.88709
AP2S1	-0.766468	-1.46155	-0.979568	-0.77591	-0.727175
FAM214A	1.14462	1.63665	0.891658	0.86772	0.892618
WWC3	1.12729	0.945959	1.16292	0.869159	0.746598
USP28	1.12841	0.467729	0.400377	0.472809	0.454919
LIMA1	0.794885	1.14411	1.15791	0.895687	1.0168
CYFIP2	1.34197	0.911695	0.623376	0.684315	0.527819
ATP2C2	-1.10471	-2.34748	-1.75344	-2.0035	-2.23595
GSTO2	-1.82292	-0.828372	-1.67261	-1.16481	-1.28731
FAM107B	-1.51337	-2.57822	-0.813601	-1.11727	-1.07344
ASNS	-1.79723	-2.78565	-2.4617	-2.33614	-2.66756
TFRC	0.796473	-0.4183	0.745326	0.567774	0.583233
CA12	1.64752	-0.839985	0.545049	0.385774	0.548989
TUBE1	-0.73452	-0.77054	-0.807105	-0.814531	-0.790546
CACNG4	1.08608	1.43565	1.09552	1.1266	1.09791
ICAM3	-0.878211	-0.902176	-0.81685	-0.604929	-0.280998
RAP1GAP	-1.65233	-0.856633	-0.347147	-0.58882	-0.670694
EDN1	2.34357	3.16195	2.02183	2.14524	2.22512
RAPGEF3	-1.87027	-1.78136	-0.302817	-0.812232	-0.980973
CRYBG3	2.05197	1.64728	1.30867	1.357	1.32517
ME2	-0.680937	-0.544331	-0.456342	-0.514932	-0.40857
B4GALT1	-0.567383	-0.196375	-0.268279	-0.32209	-0.425552
SRRT	0.573256	0.472753	0.590619	0.642705	0.724503
CFAP61	-2.28139	-1.02739	-0.752171	-1.05777	-1.22679
BLVRB	-0.832462	-1.01124	-0.632911	-0.647157	-0.658714
AARS	-0.616814	-1.16479	-1.25301	-1.10991	-1.22424
LAMB1	0.710624	1.35361	1.05074	1.22249	1.05745
PHGDH	-1.3567	-2.71197	-1.23754	-1.26498	-1.35005
EPB41L4B	-1.04567	-1.23504	-0.383912	-0.647831	-0.573941
DSP	1.06553	0.7096	0.33865	0.38345	0.485465
SCD	-1.70348	-1.52901	-0.708291	-1.29202	-1.2579
ERMP1	-0.887364	-0.960295	-0.567147	-0.458486	-0.422525
NRP1	2.3306	2.03643	1.63093	1.64094	1.87418
PACSIN2	-0.735374	-0.510888	-0.430637	-0.486959	-0.547768
KIAA0930	0.697683	0.150902	0.841425	0.457942	0.448061
PCK2	-1.59325	-2.89219	-2.26682	-2.05626	-2.44085
TRIB3	-1.57942	-2.00429	-1.60699	-1.60593	-1.7806
TSC22D1	1.38704	1.42646	1.13412	0.707348	0.705107
ZP2	-3.25338	-2.80477	-2.55801	-1.56035	-1.56133
CORO2B	1.64346	4.09472	3.37248	3.54851	3.55252
NDRG1	1.45873	1.98125	1.03658	0.933151	1.00456
TNNT1	-0.974165	-0.614935	-0.328677	-0.357169	-0.254534
ETHE1	-1.23614	-0.5537	-0.428691	-0.548544	-0.549349
PON3	-1.83296	-1.08315	-1.39434	-1.31313	-1.71258
CPVL	-2.26296	-1.09527	-0.396533	-0.426242	-0.460016
CHN2	-1.7584	-1.67216	-1.72925	-1.69267	-1.97597
CHCHD2	-0.818025	-1.08836	-0.448968	-0.419645	-0.32027
GLCCI1	1.24465	1.08286	1.10399	1.1614	1.28358
EIF4H	-0.485766	-0.482055	-0.38574	-0.367441	-0.306995
GATA3	0.970009	1.27025	0.74333	0.6849	0.551659
HPS1	0.682104	0.947495	0.595607	0.713257	0.751277
NPM3	-0.935165	-0.688234	-1.01951	-0.761204	-0.533044
OBFC1	-0.865884	-0.296526	-0.470113	-0.310023	-0.242677
RASD1	-0.871156	-2.29295	-1.23281	-1.28834	-0.91799
VAT1	-1.15714	-1.4268	-1.42262	-1.04439	-1.00843
LRRC59	-0.545528	-1.20676	-0.562254	-0.651824	-0.624852
TPD52L1	-1.36047	-2.24835	-1.61499	-1.47142	-1.56885
SPARC	-4.13864	-3.52493	-0.905329	-1.18392	-1.19461
NUP155	-0.634991	-1.00183	-0.352116	-0.222579	-0.274298
BCL6	1.02589	1.84802	0.878341	1.22302	1.26786
PCCB	-0.562217	-0.485565	-0.488945	-0.381215	-0.312072
LRRC31	-2.42069	-1.26579	-1.90806	-1.72343	-1.57381
GORASP1	0.648956	1.01766	0.86676	0.586847	0.550073
ABCC5	1.1112	0.872922	0.664556	0.726784	0.57199
MRPL19	-0.942945	-0.944645	-0.6164	-0.606915	-0.399988
EFEMP1	1.46309	2.49946	1.93477	2.23806	2.08994
ST3GAL5	-1.33281	-0.606124	-0.135246	-0.318699	-0.399801
FHL2	-1.47754	-2.13412	-1.11574	-1.17579	-1.45184
EPHA4	1.47874	2.61148	2.76275	2.33029	1.61922
SLC35D1	0.841015	0.136897	0.514185	0.388353	0.37911
AKR1A1	-0.943262	-0.513306	-0.375042	-0.243045	-0.146787
DR1	-0.796354	-0.518455	-0.172735	-0.234584	-0.215855
F3	2.19112	2.54271	1.02877	1.6261	1.65766
PCDHB14	1.25713	1.9048	0.882067	1.07281	0.918733
KIAA0922	1.62911	1.42099	0.937913	0.56764	1.00994
DESI2	-1.18966	-0.826859	-0.179662	-0.285104	-0.259627
CCRL2	-2.36472	-1.41059	-0.320189	-0.697879	-0.630241
CCR2	-3.4527	-3.09532	-2.56421	-1.91299	-2.34705
ZMIZ2	0.63506	0.61775	0.363021	0.426907	0.392877
SRSF6	0.475729	0.622718	0.384709	0.465127	0.389172
ZNFX1	0.977454	0.59533	0.391471	0.28486	0.263874
CDKN1A	-1.14942	-2.23688	-1.23794	-1.53447	-1.66551
AHNAK	1.105	1.00218	0.685713	0.685975	0.67841
TM9SF2	0.595988	0.342017	0.424627	0.355855	0.44329
SOX9	1.5317	2.00762	1.2719	1.2832	1.58532
SRMS	-1.21299	-0.277999	-0.332405	-0.346948	-0.510585
MMP24-AS1	1.07239	1.34446	0.604092	0.589129	0.535151
TIMM8A	-1.02181	-0.793505	-0.612101	-0.429689	-0.402555
GNGT1	-0.918401	-1.39188	-1.40316	-1.07303	-0.96194
ZFP36	0.743523	1.1442	0.931919	0.713075	0.91679
ADM2	-1.34012	-1.86111	-2.04997	-1.79467	-2.25607
CHAC1	-2.54621	-4.96171	-3.52944	-3.09828	-4.50325
TXNDC17	-0.932873	-1.25683	-0.616811	-0.583164	-0.415633
ASS1	-1.27972	-2.21758	-2.00252	-2.00896	-2.23111
F12	-1.67099	-1.28154	-0.521349	-0.680684	-0.748777
LIN28A	-1.92479	-0.277188	-0.189662	-0.183299	-0.215016
SLX1A	-0.699001	-0.870019	-0.461491	-0.570288	-0.541032
MRPL35	-0.671167	-1.20111	-0.383495	-0.420733	-0.394322
LPIN3	0.873971	1.75559	1.02031	1.2452	0.993327
STARD13	1.12915	1.22784	1.5841	1.16728	0.839657
YARS	-0.621899	-1.51519	-1.27869	-1.30208	-1.39383
DAGLA	0.852703	0.878648	0.321451	0.570812	0.525188
FADS2	-1.56161	-1.57621	-0.101794	-0.381381	-0.296364
ADAM19	-0.79393	-0.698173	-0.23223	-0.396662	-0.436136
DMTF1	0.890983	0.794961	0.610898	0.62979	0.85458
NTPCR	-1.08875	-1.15619	-0.681819	-0.558196	-0.475025
LCP1	-2.25193	-2.24902	-1.78083	-1.18823	-1.27886
ZDHHC4	-1.16873	-0.388223	-0.269687	-0.307425	-0.37573
TFAP2A	0.912445	1.15934	0.54896	0.571737	0.785419
SLC22A23	1.2238	2.0825	1.0256	1.15994	1.1317
UQCC2	-1.0483	-1.82076	-0.876692	-0.931918	-0.912712
DCUN1D5	-0.885436	-1.27469	-0.920518	-0.857105	-0.818008
TRIM29	0.828327	1.5395	1.56006	1.50863	1.40601
DUSP5	-1.30065	-1.72746	-0.860692	-0.927823	-0.929865
ASCC1	-1.03284	-1.46102	-0.994719	-0.939441	-0.819664
SLC40A1	2.93992	2.08378	1.60602	1.52115	1.57644
FAM13A	2.11837	1.69523	1.11686	1.47003	1.49825
RGS3	-0.818743	-1.65725	-0.66271	-0.875568	-0.845586
VAMP1	0.893123	1.21513	1.43431	1.40895	1.30515
DUSP6	-1.9197	-1.66205	-0.576383	-0.691441	-0.812423
SDSL	-2.75331	-0.920474	-0.676479	-0.86835	-0.912052
CSAD	0.776509	1.51919	0.530048	0.855529	0.655646
TTC6	0.680618	1.222	0.855563	0.708826	0.84915
DYM	-0.586656	-0.775333	-0.608486	-0.350051	-0.246023
TXNL4A	-0.888971	-0.755767	-0.494635	-0.567772	-0.476329
CBLC	-0.936417	-0.793683	-0.571257	-0.7115	-0.698312
CYR61	1.00304	0.792107	1.07157	1.04146	1.11181
CYP4B1	0.781818	0.40665	0.317492	0.47101	0.420054
RGS16	-2.75031	-3.87129	-3.11942	-2.35058	-2.64221
ANXA9	-1.20845	-0.909903	-0.52911	-0.391091	-0.490739
EML4	-0.53415	-0.984872	-0.423099	-0.462133	-0.384449
SLC20A1	-0.918669	-0.996408	-0.51832	-0.290545	-0.373525
TCTA	0.795898	0.646431	0.447997	0.414306	0.307627
MYO10	-1.5773	-2.58354	-2.02018	-1.87598	-2.19738
FAM105A	1.60328	3.23038	2.54751	2.54069	2.40072
PSPH	-1.69133	-2.55272	-2.12994	-1.79487	-2.05703
ATP6V1B2	-0.677164	-0.604249	-0.489179	-0.487665	-0.54418
TRIM55	-1.52979	-1.75875	-0.870058	-0.932086	-0.856718
SYBU	1.12781	1.72877	1.22172	1.24006	1.16102
CDKN2B	1.68082	1.2309	1.17238	0.683064	0.910944
C9orf3	1.84528	1.53457	1.33183	1.18362	1.4672
STOM	1.00118	1.9764	1.2144	1.25584	1.12566
WDR31	-0.952035	-0.84837	-0.711491	-0.547723	-0.790099
SERPINH1	0.793445	0.459769	0.446131	0.584321	0.478341
TAOK2	0.633348	0.328224	0.370982	0.274422	0.247248
ARID5B	1.37214	1.73617	0.470932	0.73388	0.567261
LATS2	1.22392	0.636096	0.783279	0.701021	0.502413
CRIM1	0.886536	1.08988	1.27187	0.948554	0.778113
SLC7A11	-3.44943	-5.52005	-3.8955	-3.33482	-4.50243
THRSP	-1.89047	-1.5865	-0.971089	-1.13475	-1.1095
ADAM17	-0.65067	-0.534112	-0.172061	-0.297077	-0.280705
TDO2	-1.89458	-1.45462	-0.885691	-0.564057	-0.21643
PTPN14	1.00896	1.87251	1.32278	1.39342	1.44367
GUCY1A2	-0.928174	-1.05192	-0.559879	-0.561181	-0.254484
MR1	-1.94434	-0.90798	-0.800288	-0.640762	-0.625713
LINC00467	-1.43279	-1.53848	-0.73403	-0.726998	-0.427578
CEBPG	-0.786492	-1.30956	-0.92281	-1.08586	-1.30571
TTC39B	-0.9743	-1.96015	-0.775323	-0.960758	-0.984084
CXCL13	2.98919	5.04696	1.99497	3.53175	3.37917
ZFAND3	-0.702972	-0.509326	-0.528154	-0.548426	-0.526615
FBXO32	1.39288	1.62635	0.692047	0.753547	0.913999
PHKG2	0.615176	0.345582	0.305171	0.263777	0.319065
CACNA2D3	2.23134	2.23643	1.35683	1.73725	1.61044
TMEM268	-0.869736	-0.420003	-0.675785	-0.525096	-0.59443
FAM46B	1.34023	1.46176	0.497012	1.00053	0.993335
CLSTN2	1.95513	0.179258	2.43347	1.70473	1.97533
SLC13A3	-1.42118	-1.17845	-1.21254	-1.2043	-1.57113
SLC45A3	-1.95614	-1.07972	-0.370582	-0.777072	-0.757518
ATP6V0D1	0.621986	0.64559	0.63061	0.537158	0.617994
ABCG1	-2.40329	-2.71516	-2.0388	-2.27488	-2.77754
CCR5	-2.00202	-1.62544	-0.679032	-0.810591	-1.09516
FBXO27	-1.3893	-0.888592	-0.429569	-0.672383	-1.03166
PGAP3	0.665111	0.852847	0.618998	0.698423	0.366921
PLCD3	0.895806	0.638462	0.730427	0.753363	0.912671
LZIC	-0.86471	-0.68451	-0.524457	-0.396834	-0.539358
DHRS3	-1.4258	-1.06017	-0.691058	-1.01129	-1.3107
DENND2D	-0.911419	-0.748833	-0.390808	-0.364622	-0.389955
FZD5	2.15401	1.50975	0.917905	0.802951	0.764184
PBXIP1	1.19348	0.586071	0.510205	0.497683	0.458534
ELF3	0.666643	1.28765	1.17841	0.761572	0.989273
CHCHD4	-0.910607	-0.657164	-0.659511	-0.509328	-0.395502
SNHG16	-0.737691	-0.841339	-0.657129	-0.62543	-0.585716
RFT1	-0.60999	-0.546405	-0.451378	-0.2815	-0.373503
CAMP	-3.56114	-4.32034	-2.93351	-2.48675	-3.33013
CCDC51	-0.901088	-0.582446	-0.773505	-0.421094	-0.549151
MID1IP1	-0.664581	-0.285512	-0.173289	-0.329952	-0.484103
TRUB1	-0.721014	-0.988077	-0.556438	-0.681041	-0.656064
PTER	-0.572257	-0.60749	-0.530135	-0.388991	-0.392455
GPT2	-1.22272	-2.50022	-1.55237	-1.51375	-1.71568
SGSM1	-2.40073	-1.59026	-0.762269	-1.2692	-1.2789
POLR2G	-0.669486	-0.979916	-0.808405	-0.688709	-0.555783
RNF187	-0.888495	-1.54031	-1.53531	-1.44507	-1.567
DDIT4	-1.1658	-1.07127	-1.37161	-1.26714	-1.18831
RHOH	-1.45166	-1.03995	-0.568071	-0.535727	-0.283318
FAM84B	-1.1323	-0.895287	-0.158415	-0.348796	-0.444207
UBE2V2	-0.868452	-0.711064	-0.249032	-0.38524	-0.293058
ALCAM	1.02026	2.29015	1.03519	1.30056	1.19205
TMEM192	-0.576141	-0.546586	-0.80134	-0.577369	-0.463595
KRT86	-2.17714	-1.65019	-1.75428	-1.67057	-1.73637
MZB1	-2.64082	-0.732755	-0.914837	-0.687804	-0.665912
KRT83	-2.92418	-4.11929	-2.03701	-1.83019	-2.26301
IRX2	1.10018	0.506542	0.51634	0.505429	0.562666
FUT3	-1.38213	-0.705512	-0.739806	-0.802762	-0.935099
PTGER4	2.42044	2.95284	2.36556	2.64876	2.36859
CKS1B	-0.672017	-1.97207	-0.194258	-0.290834	-0.305604
HEG1	1.26886	0.710749	1.13216	0.795287	0.780745
SRP72	-0.538554	-0.620887	-0.594659	-0.501495	-0.430449
UCP3	0.961832	2.10786	1.24723	1.37926	1.2218
ETV4	-1.8675	-1.78339	-1.04757	-0.953554	-1.00547
SPRYD4	0.609358	0.793691	0.248013	0.565504	0.531581
B3GNT5	-3.13207	-3.27861	-2.92377	-3.11941	-3.7422
FZD8	1.38525	0.999864	0.938965	0.821747	0.619606
JUN	1.39975	1.46289	1.77737	1.68745	1.81244
ALS2CL	0.735083	0.799367	0.574844	0.549652	0.671695
PER1	0.871148	1.5977	0.754348	0.750062	0.833795
CITED4	1.01682	2.22025	1.33422	1.46294	1.25497
HIST1H2AC	1.63507	2.46038	0.416449	1.08741	1.32494
HEPHL1	-3.23237	-5.29663	-4.79694	-3.39829	-4.34002
TMEM45A	-1.27795	-0.835918	-0.588152	-0.544524	-0.45526
TNFSF15	-1.92352	-1.84087	-0.144372	-0.46644	-0.687422
IDH2	-0.743572	-1.42664	-0.242897	-0.280475	-0.270817
MRPS16	-0.692078	-0.840773	-0.661815	-0.402425	-0.430311
SHMT2	-0.90918	-1.79253	-1.58453	-1.29803	-1.40052
C1orf116	1.42552	3.39591	2.03298	2.29991	2.53684
VMO1	-1.8161	-2.47518	-1.50914	-1.21577	-1.26227
PYCR1	-0.900337	-1.39764	-1.06041	-0.955813	-0.984245
SPNS2	-1.12793	-0.698781	-0.0232145	-0.453272	-0.383171
DENND5A	0.564742	0.245024	0.495417	0.401004	0.46694
NIPSNAP1	-0.776139	-0.432326	-0.361437	-0.301613	-0.301375
KCNJ12	-2.15063	-1.59257	-0.614097	-0.835765	-0.888827
CMSS1	-0.915119	-1.29077	-0.727763	-0.574813	-0.568411
KCNK12	1.46774	3.07336	0.243266	1.6819	1.36178
SNN	0.940577	1.51796	1.60839	1.31243	1.3145
HIST2H2BE	2.20944	2.69895	0.117891	1.03553	1.20515
PCDHB13	1.24156	0.824635	0.611484	0.60426	0.592728
HIST1H1C	1.36272	1.25924	0.816633	0.885164	1.24283
EIF4EBP1	-1.18978	-2.46533	-1.31189	-1.47302	-1.57783
RINL	-3.21779	-2.28382	-2.01261	-1.88454	-2.21859
C6orf132	0.733022	0.727712	0.334888	0.438897	0.486026
FAM83G	-1.06664	-0.756473	-0.130359	-0.706754	-0.719627
S100A14	-1.38621	-0.78184	-0.46265	-0.49944	-0.425815
S100A4	-1.78745	-1.39493	-0.881125	-0.912688	-0.399437
C6orf141	1.10949	1.73739	1.21285	1.37888	1.19532
FAM212B	-0.905546	-1.33776	-0.902352	-0.872073	-0.827175
GFPT1	-1.11672	-1.72982	-0.908038	-1.14206	-1.08133
SELT	0.611852	0.212189	0.270622	0.256925	0.400175
CES1	-1.45353	-1.06453	-0.353672	-0.816568	-0.94508
PRMT6	-1.12242	-0.735011	-0.279124	-0.265798	-0.356674
MAP3K3	0.825849	0.443627	0.662634	0.582071	0.39338
DCLRE1A	-0.452738	-0.920649	-0.309291	-0.240189	-0.217095
CCDC160	-1.89821	-1.82109	-1.16865	-1.14455	-0.739904
LINC00963	-0.993969	-0.725324	-1.00333	-0.928581	-0.756447
KRT81	-1.59058	-1.38075	-1.4228	-1.38209	-1.48471
EMP2	0.430454	1.1661	1.16684	1.08978	1.11812
PLEKHM1P1	1.14212	1.73454	0.800019	0.907446	0.814346
FER1L6	-3.8505	-2.39475	-3.2242	-2.6131	-3.53514
DHRS4-AS1	-0.952663	-0.144769	-0.375694	-0.335922	-0.389419
RP13-104F24.2	1.02571	2.04501	1.36853	1.28103	1.06376
VAMP2	0.589732	1.38917	0.631596	0.784337	0.621137
LINC00885	-1.5649	-1.45351	-0.903901	-1.03594	-1.19004
ZNF503-AS1	-2.48777	-2.31016	-1.82885	-1.75119	-1.97482
RP11-654E17.2	2.21619	3.77824	2.73687	3.11095	2.68939
RP3-340B19.3	1.3418	2.40858	1.17097	1.51253	1.41928
AC159540.1	1.01463	1.04771	1.12407	0.961852	0.767019
MIR205HG	-1.74794	-2.99774	-2.25611	-1.69704	-1.83414
AP001057.1	-1.57379	-1.65547	-1.41976	-1.35663	-1.30402
ZSCAN31	0.890881	0.705062	0.458588	0.413121	0.498216
OLMALINC	-2.41378	-0.66799	-0.420993	-0.827763	-1.00037
PISD	1.60791	1.29163	0.682701	0.911098	0.932751
ACY1	-0.888149	-0.310226	-0.816089	-0.610531	-0.488994
ETV5	-1.24866	-1.98647	-0.905775	-1.09571	-1.07628
NEAT1	1.14825	1.59355	0.367972	0.715128	0.580263
RP11-13A1.1	-2.27331	-0.896614	-1.11566	-0.840356	-0.853453
LINC00589	-3.42661	-0.746059	-0.589849	-0.692939	-0.734252
RP11-459E5.1	-2.72088	-2.1244	-1.35348	-1.26604	-1.34288
RP11-157E21.1	-3.26304	-0.983918	-0.652978	-0.948181	-0.86388
KB-1615E4.2	-3.4499	-4.68706	-1.55313	-1.89171	-2.02089
CTD-2292P10.4	-2.34702	-1.08245	-1.63644	-1.12723	-1.29701
PCDHGB7	1.65133	2.21896	0.737248	1.18908	0.822709
RP11-800A3.7	2.84475	2.55902	1.94063	2.04415	1.70461
RP11-13A1.3	-2.50021	-1.18294	-0.763467	-0.749926	-0.623118
RP11-845M18.6	-1.4163	-0.652163	-1.57424	-1.29571	-1.25437
CTD-2566J3.1	-1.88359	-1.10224	-0.0653428	-0.522018	-0.605434
RP11-416I2.1	-2.38382	-2.6094	-1.0992	-0.926943	-1.02804
RP11-23N2.4	1.71169	2.10749	1.40157	1.12732	0.848854
RP11-345J4.5	-0.866022	-1.15251	-0.780911	-0.627848	-0.646219
GJA5	-1.52446	-0.53213	0.0895354	-0.502493	-0.982435
RP13-104F24.3	1.18353	2.16833	1.27027	1.3126	1.29726
SRGAP2	1.00501	0.832541	0.896846	0.750344	0.822264
MIR24-2	1.00684	0.831496	0.799286	0.533806	0.735795
RP3-368A4.6	1.30092	1.18169	0.552668	0.539061	0.167278
LINC00936	1.22141	1.72307	1.04721	0.915496	0.751952
RP11-259N19.1	-1.36211	-1.25907	-1.31731	-0.740084	-0.839697
CH507-9B2.1	-1.55031	-0.96731	-1.08979	-0.920875	-1.31649
RP11-9E17.1	1.16219	0.680891	0.972958	0.814522	0.984016
CISD3	-0.723782	-0.896984	-0.428666	-0.494406	-0.392135

## Sheet: (C) List of Divergent genes
Supplementary Data 4. Relating to Fig. 5. List of divergent genes* in SUM52PE cells treated with the AAMDC shRNA #2 (sh2) or with the indicated PI3K/mTOR pathway inhibitors
*divergent genes: genes that are regulated in an opposite manner by the AAMDC sh2 and at least one of the indicated pharmacological inhibitors
HGNC (Hugo Gene Nomenclature Committee)	AAMDC_sh2_vs_EV	Dactolisib_vs_DMSO	Everolimus_vs_DMSO	AZD8055_vs_DMSO	Buparlisib_vs_DMSO
NFIX	-1.9553	0.541539	0.480925	0.217438	0.429199
MRC2	-4.69606	-0.547837	3.08753	0.324261	-0.087779
PLAUR	-1.51471	-0.52488	0.208297	0.2766	0.255323
MDH1	-1.17382	-0.241864	0.156973	0.097093	0.107573
YAF2	-0.738853	-0.809932	0.114555	-0.369607	-0.0506532
DEF6	-0.938749	-0.219017	0.00705153	0.00143158	0.0366074
NR1H3	-1.16416	-0.0561797	-0.442938	-0.178042	-0.268586
BTN3A1	-1.7701	-0.418097	0.20437	0.340234	0.260929
NSMAF	0.675292	0.00801095	0.130694	0.106546	-0.203257
FLT4	-0.931248	0.032271	0.0742841	0.356269	0.254548
PARP3	-0.973683	0.00364543	-0.4414	-0.304721	-0.569997
KIAA2022	-1.90437	-0.414407	-0.0222313	-0.158448	-0.273617
HPF1	-1.2209	-0.464916	0.0396465	0.149443	0.247112
RHOA	-1.23968	0.207069	0.76788	0.460068	0.567244
SRBD1	-1.21106	-0.0639009	0.0904138	0.16866	0.0193542
CLEC2D	-1.17358	-0.541658	0.359022	-0.125643	0.260321
ZFYVE26	1.06989	0.362414	0.0750559	-0.103964	-0.588706
SPEG	3.0874	0.987193	-0.969695	0.157547	0.432976
SDHA	-0.75834	0.104917	-0.105401	0.165194	0.137451
FOSL2	0.828034	0.366025	0.342836	0.51422	0.153876
TMEM131	0.523248	0.286472	-0.232432	0.0942342	-0.0493376
PLXNA2	2.33192	-0.769195	-0.694581	-1.00678	-0.462829
ACACB	-1.23175	-0.570936	-0.249013	-0.475821	-0.601578
FGFR1	0.967194	0.181262	0.378848	0.432511	0.32338
BPIFB2	-1.78063	-0.0903541	0.182145	0.29082	0.383885
TNS1	0.975562	0.321398	0.522808	0.308344	0.218889
CDC14A	1.2944	-0.0537892	0.561183	0.373666	0.0675092
OSTM1	1.48609	-0.467008	0.268165	-0.246022	0.090554
STRADB	1.92255	-0.437018	-0.322428	-0.289111	-0.128733
CHMP5	-0.932104	-0.0864135	-0.119612	-0.197697	-0.0560528
PPP1R15A	1.04017	0.105755	-0.367429	-0.463942	-0.418688
AAMDC	-1.65191	-0.0293247	0.459161	0.325288	0.306021
ATRN	0.6981	-0.322588	-0.126708	-0.262247	-0.227651
GANAB	-0.872781	-0.176579	0.02905	-0.00943242	-0.0918552
TNRC6A	0.974347	0.317916	0.306579	0.0855526	0.186053
PSME1	-0.53601	-0.146457	0.210749	0.0862063	0.251199
OCEL1	-0.935497	0.13151	-0.151905	-0.0221451	0.219628
JOSD1	-0.594489	-0.264135	0.0976775	0.208055	0.0418287
TTLL1	-1.0624	-0.158695	-0.557575	-0.255869	-0.196953
PSMD10	-0.75843	-0.172777	0.0203495	0.0299005	0.117705
GPR143	-1.93228	-0.771263	-0.155016	-0.159016	-0.302287
PGRMC1	-1.19817	-0.189353	0.156583	0.160244	0.0938083
SCML2	1.25631	-0.923957	0.198171	-0.109568	0.0939223
NAGPA	1.08901	0.0113834	-0.0613083	0.0987043	0.0150816
QPRT	-1.1564	-0.284842	-0.0818525	-0.0319289	0.00236996
IQCH	-1.04007	-0.3339	-0.336766	-0.238156	0.0163941
TRIM35	0.765347	0.434829	0.373994	0.439829	0.588379
MAP4K1	-1.97097	-1.3001	-0.494027	-0.419407	0.26238
CLPTM1	0.630696	-0.0033156	0.240765	0.135212	0.265081
TLE6	-3.10046	-1.07748	-0.806418	-1.49128	-0.219666
SLC1A6	1.0455	-1.96539	-1.43911	-1.23739	-1.50769
ATP1A3	1.41335	-2.23777	0.810747	-1.12576	-0.830044
BLVRA	-0.781215	-0.408481	0.07108	0.00121775	0.0375339
TMEM245	0.89202	-0.565619	0.111585	-0.0521268	0.0201795
RAPGEF1	0.845351	-0.063529	0.0691214	-0.121486	-0.108968
RAPGEF2	0.960191	0.232012	0.075057	-0.0395355	-0.221057
CRYAB	-2.61409	0.686888	1.04781	0.558739	-0.0433222
SCGB2A2	-1.68963	0.233821	0.0886339	0.301052	0.666355
ELK3	-1.44228	-0.561654	0.280498	-0.322045	-0.02258
ARHGDIB	-1.26905	-0.0993103	1.67507	0.561918	0.579609
RHAG	-1.88752	0.801236	0.826026	0.762673	0.8342
PHF1	0.901529	-0.236925	-0.251198	-0.251624	-0.27642
PPP2CA	-1.03963	0.0705307	0.14554	0.117676	0.229753
ARL6	-1.57106	-0.420102	0.058413	-0.187705	-0.107885
PLXNA1	0.883506	0.20366	0.146741	0.0587188	0.306651
HEMK1	-0.813781	0.307859	-0.268532	-0.0989367	-0.241167
DNAH1	3.02533	2.68265	0.365805	1.0503	2.08042
FANCL	-0.544073	0.129111	0.482807	0.398491	0.389243
PDCL3	-1.30339	-0.0997857	-0.341527	-0.217187	-0.145828
CRYZ	-0.611474	-0.0440908	-0.367303	-0.118536	-0.212866
TMED5	0.555169	-0.778033	-0.120897	-0.26677	-0.241577
PKD2	1.12768	0.0822953	-0.30132	-0.2852	-0.399966
ZC2HC1C	-0.873332	-0.225868	-0.510995	-0.319436	-0.465427
SEC16B	-2.65854	0.208457	0.144502	-0.0890969	-0.378125
CCDC77	-0.933435	-0.491032	0.376469	0.0759973	0.480902
DUSP4	-1.11682	-0.100655	0.164487	0.0857611	0.0908151
MAPK8IP1	1.13879	0.269663	-0.248098	-0.248654	-0.184721
FMOD	-2.2396	-0.319887	-0.0469818	0.196406	-0.295851
STX16	-0.670448	-0.232755	-0.181892	-0.135814	-0.133297
ATXN1	1.144	-0.325946	-0.476156	-0.365414	-0.451924
PPP1R12C	0.81256	0.228855	0.294097	0.22085	0.0577105
PLAGL2	0.690527	-0.0993708	0.154815	0.0937211	0.069845
BECN1	0.709249	0.172021	-0.249872	-0.226741	-0.134035
SGPP1	0.901588	-0.263848	0.0366618	-0.160706	-0.275429
KDM4B	0.713749	0.610206	-0.0373861	0.0122878	-0.0453237
PNKD	-1.20748	0.450958	0.119983	0.104997	-0.0856839
ZNF780B	1.25195	0.416546	0.393486	0.0406942	0.33164
ANAPC13	-0.89991	-0.139558	-0.159061	-0.0475431	-0.108977
AJUBA	1.09876	-0.0340945	0.0294133	0.0381442	-0.216491
BPIFA2	-3.18073	-1.33788	-0.868393	-0.965672	0.00763559
NR1H2	0.605921	0.315507	0.210988	0.0640801	0.29756
ZSWIM4	-0.821087	0.0250127	0.643877	0.174313	0.090836
SPATA6	-0.782239	-0.599868	-0.328874	-0.737322	-0.594662
TRIM5	-1.52636	-0.0646438	0.117989	0.0548779	0.167221
ZSWIM3	-0.935573	-0.469458	-0.441948	-0.410659	-0.279719
RARRES3	-1.9944	0.550957	1.41314	1.04902	1.01783
HRASLS2	-2.17293	-0.768983	0.345739	-0.0991696	0.0229017
FAM127A	-1.09733	0.833997	0.70741	0.60899	0.618859
KRT85	-1.97052	-1.90392	-2.53348	-2.15983	-2.27761
CCDC142	0.826337	0.288783	0.205125	0.268743	0.419181
DRAM1	-0.896225	-0.423005	0.357341	-0.180599	0.0740118
PHF11	-0.999553	0.703146	0.464072	0.516722	0.222517
ALPK3	-1.32565	-0.487093	-0.162259	-0.312518	-0.457215
KCTD3	-0.60219	-0.0377082	0.0572891	0.117006	0.0809479
STAM	-0.844446	-0.345157	-0.65013	-0.469445	-0.113311
DAB2IP	-1.76712	0.0305041	0.191839	-0.0296814	-0.0173028
RNF38	1.19752	-0.0557675	0.379997	0.12939	0.164572
VARS2	-1.26291	0.493471	0.323422	-0.145755	-0.496023
TMPRSS4	-2.67769	-0.0757034	-1.2433	-0.830026	-0.78754
SMARCAL1	-0.704935	-0.158178	-0.53116	-0.140828	-0.0119238
ASNSD1	0.779954	-0.102016	0.108677	0.0981905	0.277312
NAB1	0.785247	-1.04583	-0.201447	0.0288419	-0.407157
APH1B	1.22264	0.575756	0.805916	0.710306	0.792042
GPAT3	0.778462	-0.862046	-1.69933	-0.499423	-1.13198
ANKRD52	0.825766	-0.224884	0.0963725	-0.104157	-0.267824
SCAMP2	0.549364	0.0998184	-0.00450279	-0.126894	-0.13804
ZNF710	-0.668462	-0.532003	-0.442428	-0.426598	-0.525113
ZCCHC14	0.866459	0.145472	-0.0269901	-0.0092248	0.0596365
MED9	-0.627289	-0.341432	-0.17098	-0.261018	-0.120433
SECTM1	-0.97334	-0.161451	0.360996	0.214426	0.151547
ZCCHC2	0.786748	0.43963	0.554991	0.22105	0.53615
FKBP10	-0.732973	-0.216094	-0.0514159	-0.0861957	-0.110287
FHAD1	-2.86855	-0.0408765	0.211069	-0.386807	-0.0381223
TAF1A	-0.844141	-0.122776	0.268329	0.193185	0.308584
ADAM15	0.493126	-0.0217185	0.227274	0.224599	-0.00124814
MBOAT2	0.843257	0.463671	0.493711	0.411298	0.465084
PLAC8	-2.66365	-0.908448	0.868583	1.077	0.79767
YIPF5	-0.695954	-0.154685	-0.049062	-0.111098	0.145765
GFOD1	1.1206	-0.270276	-0.688027	-0.608301	-0.663763
TNFRSF21	-0.821911	-0.227987	0.871661	0.313656	0.269438
C7orf43	0.760582	0.378139	0.235901	0.266302	0.260711
SYTL5	-4.21653	-0.770963	-1.90741	-1.40959	-0.400529
SNX12	0.43928	0.282427	0.0325711	0.072766	0.0262517
LRP12	-0.846681	-0.378679	0.00243772	-0.457654	-0.292508
UGCG	-0.790652	0.344363	0.916051	0.657905	0.587572
ITPRIP	0.619404	-0.0559995	-0.205847	-0.32633	-0.382575
CNNM2	1.0813	0.350198	0.194105	0.0920846	0.0531768
GPR158	-2.53437	0.409302	0.48869	0.394533	0.105611
OXSM	-0.958177	0.0636969	-0.181528	0.190851	0.183151
MBNL1	0.841126	-0.400868	0.297782	-0.133972	0.154425
BANK1	-2.13153	0.333211	0.367697	0.38243	0.456248
PDE1C	-2.90122	-0.65277	0.266982	-1.56744	-2.31621
SSBP3	0.782223	0.438767	0.143813	0.0682529	0.277953
PKD1L1	-7.34421	2.0753	0.139936	-0.196631	-1.30175
RUNX1	0.82575	-0.143536	-0.0301256	0.0881437	0.167846
ATP13A2	0.720978	-0.00546694	0.042485	-0.022838	0.0539963
EFCAB14	1.01849	0.183648	-0.00384374	-0.00612857	0.0299222
PSKH1	0.920818	-0.0208225	0.315236	0.208759	0.129964
COX6B2	1.20651	-0.661107	-0.0392367	-0.713926	-0.463445
S100A1	-2.09155	0.0803517	0.387162	0.32244	0.350611
IL6R	0.995548	-0.647142	-0.846654	-0.815709	-0.420839
TNFSF13	-0.914762	-0.237045	-0.13085	-0.0715964	-0.107523
CMPK1	0.585841	-0.0680485	0.190631	0.048358	0.0845252
SEPN1	0.720667	-0.229143	0.206296	0.0540044	-0.0784348
C1orf52	-0.821417	-0.148372	-0.15769	-0.212025	-0.13289
NCSTN	0.664035	0.179957	-0.131916	0.0825251	-0.0102314
BPNT1	-0.604258	0.119183	0.354755	0.363552	0.641124
C1orf145	1.26614	0.74679	0.188426	0.149691	-0.161241
COQ8A	-0.766067	-0.00249971	-0.296701	-0.226508	-0.198083
SLC16A14	-0.77283	0.490948	0.61112	0.397229	0.436484
PACRGL	-0.852401	-0.16826	-0.00847305	0.0771917	0.000248434
PPM1L	1.13672	-0.30579	-0.292475	-0.279961	-0.273206
RYBP	-1.32268	-0.361153	-0.155455	-0.204362	-0.38653
SMIM14	-0.757217	0.35709	0.572806	0.302544	0.489859
FYCO1	0.56294	0.0568759	-0.0693764	0.139198	0.0643126
INTU	-1.98639	0.277809	-0.294058	-0.15368	-0.347553
FAM160A1	1.0648	-0.468057	-0.861688	-0.546127	-0.882149
PRIMPOL	-0.685504	-0.217897	0.318188	0.327384	0.298372
FABP7	-2.27378	-1.08943	-1.52277	-1.20975	-1.68057
SYK	-0.817167	-0.387593	0.182404	0.100273	0.0303672
C9orf64	-0.749909	-0.328188	-0.2053	-0.254126	-0.0388878
CFL2	0.740121	-1.00922	0.0968994	-0.127674	-0.118417
ANKRD2	-2.50899	-0.384483	1.38154	0.25355	-0.525515
TPP1	0.822584	0.282462	-0.109882	0.41774	0.161352
AKIP1	-0.711848	-0.328738	-0.167879	-0.171673	-0.23119
TMX3	-0.794472	-0.163843	-0.0393049	-0.159564	-0.39201
MS4A7	-3.19364	1.63147	1.79111	1.10921	1.69206
MS4A14	-2.48439	1.19024	1.56049	1.13192	0.823085
FAM102A	-0.811235	0.0526237	0.143371	-0.187109	-0.262006
TEPSIN	0.637578	0.685335	0.309963	0.252204	0.236644
KCTD5	-0.830137	0.151077	0.18206	0.153104	0.00711982
IRF2	-1.32172	0.598392	0.271933	0.126548	0.370477
MLKL	-2.53287	-0.951095	0.244518	-0.708287	-0.26077
HEXIM2	-1.25831	-0.145543	-0.159241	-0.171755	-0.214375
LDLRAD4	-1.03464	1.27033	0.367095	0.36802	0.272421
HNRNPA3	-0.543153	0.142057	0.793229	0.653095	0.541727
FAXDC2	-1.15876	0.490282	1.00706	0.520287	0.469833
DNAJC18	-1.33247	-0.595094	-0.314046	-0.217725	-0.575909
PFKFB3	-1.31053	0.392531	0.865159	0.288605	0.0681166
MLLT3	-1.08815	0.198346	0.289287	-0.116342	0.126289
SRGAP2C	0.926779	-0.108236	0.473396	0.489741	0.402249
PRSS30P	-2.3045	0.123558	0.375867	0.180806	-0.518421
ZMAT3	1.04908	-0.196228	-0.229072	-0.242522	-0.213561
DCAKD	-0.847059	0.117092	-0.229471	-0.128663	-0.208631
TADA2B	0.874828	0.146066	0.0294228	-0.0163102	-0.033845
FAM222B	0.871197	-0.210895	0.00789626	-0.146203	-0.262711
MMRN2	-1.64498	-0.892497	-0.26333	-0.409845	-0.975533
TOMM20	-0.680189	0.145777	-0.190725	-0.158839	-0.0718928
KLHL15	1.12445	-0.105568	0.276659	0.146767	0.141921
YPEL2	1.72556	1.1155	0.00243982	0.315809	0.922779
CSRP2	-2.58678	1.54828	0.234403	1.81927	3.07063
BAIAP2	0.54115	0.0412069	0.0721914	0.139278	0.104329
CCDC57	-1.10005	0.0834713	-0.0562112	-0.0901928	-0.217086
ZNF518A	0.781731	-0.77748	-0.347431	-0.84763	-0.625043
FIZ1	0.529146	0.309267	-0.0187244	0.0530187	0.0990495
ERCC6L2	0.528833	-0.0723785	0.162081	0.0837195	-0.0314806
YBEY	1.04023	0.499383	-0.208211	-0.139204	-0.234266
PLCXD1	-1.05631	-1.06724	-0.489545	-0.565146	-1.17873
PCP4	-0.825028	1.00687	0.52087	0.7323	0.742478
AFMID	-0.66207	0.0420581	-0.00931123	-0.0366604	-0.0384115
KIAA2026	0.764506	0.129844	-0.113011	-0.145946	-0.109243
FAM46C	-0.959712	-0.188191	0.234791	0.275695	0.575333
BPIFA4P	-1.76136	0.643099	0.564856	0.697427	1.27433
ACOT1	-1.36198	-0.460655	-0.41127	-0.201577	-0.234576
RBM43	-1.68514	0.375182	0.610022	0.641233	0.525216
F8	-1.21862	-0.033981	0.188008	0.080049	0.0995939
RAD51D	-0.976123	-0.219249	-0.407656	-0.330919	-0.0491798
LAMP1	0.690458	0.219846	0.0365632	0.0959447	0.0327809
BICD2	0.726125	-0.163709	0.0677459	-0.0560796	-0.14651
ZNF749	-1.14717	-0.131536	-0.309228	-0.235144	-0.0962114
NKRF	-0.972273	-0.46963	-0.472031	-0.443703	-0.3473
BTN3A2	-2.125	-0.075294	0.573433	0.872893	1.13521
MIR22HG	1.26792	0.55506	0.361625	0.216986	0.0961293
PLCD1	-1.95098	-0.576292	-0.762243	-0.33965	-0.484122
SIRT7	0.803125	0.0731187	-0.0399559	-0.158914	0.0183603
SECISBP2	0.68877	0.0259021	-0.134241	-0.105118	-0.18498
RHCE	-2.49204	-0.205774	-0.430354	-0.292367	-0.385418
RNFT1	0.921297	0.0736894	0.273219	0.224813	0.188544
ALG1L	-0.954569	-0.381989	0.0896719	0.0952513	0.218167
TCF4	5.4313	-2.82784	-2.72951	0.414053	-0.983084
FAM3C	0.808654	-0.391433	-0.493967	-0.363639	-0.22421
IGF2R	0.788394	-0.413473	-0.520191	-0.438093	-0.407548
SERPINA1	-3.26381	-0.476845	0.68298	0.620089	0.882434
ZNF790	1.04159	0.413562	0.0669512	0.332249	0.103293
MB	-0.906353	0.415176	0.17147	0.0490292	0.0861903
ZNF876P	-1.78741	-0.96399	-0.561091	-0.390746	0.0607874
STYX	1.28663	0.0727363	-0.115653	0.0335159	-0.134176
CNGA1	-2.12047	-1.48154	-0.944565	-0.830675	-0.729987
RYR2	-5.51394	-2.314	-0.257767	-1.55452	-0.0327727
SFT2D1	-0.761543	-0.164779	0.054961	0.072141	0.0349213
RYR3	1.99106	1.44658	0.713307	0.894371	1.59661
DZIP3	-1.487	-0.474881	0.0289549	0.0752652	-0.0893586
CHIC1	1.13955	-0.0169059	-0.0235957	-0.0305696	-0.151558
MICA	1.84151	-0.995463	-0.0444133	-0.128708	0.336639
PCDHA4	0.97606	0.388456	0.0664654	0.233487	0.227926
FAM127C	-0.656267	0.304009	0.461859	0.376755	0.243465
GANC	-0.82063	-0.176434	-0.0190206	0.105916	0.117574
AMZ2P1	-0.717232	0.203497	-0.433134	-0.416983	-0.228813
CBX3P9	-1.69403	3.63698	1.11269	1.39385	3.36752
CASC6	-2.09725	-0.87694	0.0563149	-0.0927102	0.0706553
CYP4A22-AS1	1.02564	0.239732	-0.0166963	-0.0253167	-0.110228
RP11-396C23.2	-1.61796	-1.01165	-0.824784	-0.872786	-1.04804
GS1-594A7.3	-2.08502	1.11357	0.366647	0.246783	-0.0415662
POLR2J2	1.13656	1.07713	0.560908	0.172426	0.0268905
TNKS2-AS1	-2.49808	-1.13731	-1.46387	-1.36136	-1.55538
LINC00276	-2.80828	-0.105857	0.0100146	0.293952	0.624849
AC005592.2	-4.7229	-1.57035	-0.268373	-0.336016	1.74625
DIRC3	-3.70282	-0.863487	0.649415	-0.0409466	-0.366623
SEC1P	2.19503	0.270659	-0.398763	-0.380686	-1.4607
ID2-AS1	-1.56664	-0.0181542	-0.487657	-0.419424	-0.82175
KIAA0040	0.675356	0.203444	0.15656	-0.0288694	-0.173086
C8orf58	0.99946	0.0392904	-0.100171	0.0651253	0.22881
RP11-54O7.14	1.5214	5.18443	0.15089	-0.730381	0.165375
PRAF2	0.726078	0.311574	0.0728164	-0.0823382	-0.00500867
TMEM35B	-1.03888	0.808071	0.0769051	0.532527	0.152278
RP11-57A19.2	-1.6233	-0.601264	-0.0273569	0.0317346	-0.059279
SNHG10	1.10523	0.693447	-0.144838	0.521048	0.205741
RP11-499E18.1	-4.76979	-0.377434	-2.32832	0.478566	-0.349695
ASNSP1	-2.00057	-2.39431	-1.83659	-1.46422	-1.09763
CTB-113P19.1	-5.23341	-4.38206	-3.00051	-2.21856	-2.9575
RP4-539M6.19	-1.43428	-0.536633	-0.932567	-0.248068	-0.238933
SMIM20	-0.742087	-0.374057	-0.424141	-0.48476	-0.478946
RP11-44F21.5	-2.03642	-0.792188	0.268088	0.274675	0.093089
RP11-311C24.1	1.309	0.559325	-0.386987	0.00182696	-0.459513
SSTR5-AS1	-2.38085	-0.901183	-0.220841	-0.576571	-0.508103
RP11-303E16.6	-1.37689	0.569616	0.50619	0.769871	0.850577
AC144831.1	2.55313	1.31115	0.455316	0.0411263	-0.887998
RP13-580F15.2	-1.60158	0.316476	0.803786	0.32664	0.38374
CTD-2206N4.4	-2.75736	-1.81964	0.607315	0.547741	0.402987
RP11-397A16.1	4.02453	-0.885092	-0.468752	-0.928818	-1.50518
RP11-342K6.1	-1.16828	0.0523072	-0.0304625	-0.154918	-0.421787
RP11-16D22.2	-1.73736	0.182088	-0.316101	-0.0668649	-0.333528
RP1-151F17.2	1.17075	0.232453	-0.413742	-0.241469	-0.206765
RP11-548P2.2	-1.95954	-0.527844	-0.813163	-0.91326	-0.77946
RP11-440D17.3	-1.20083	0.102758	-0.33435	-0.132715	-0.32046
RP11-196G18.24	1.35072	1.60244	-0.204439	0.88056	1.28183
RP11-525A16.4	-6.58151	-3.25083	-0.353186	-0.0353447	-1.17188
CWC25	0.524791	0.135531	-0.223539	-0.155707	0.0388992
