# Supplementary material for: The oncogene AAMDC links PI3K-AKT-mTOR signaling with metabolic reprograming in estrogen receptor-positive breast cancer
Source: Nat Commun. 2021 Mar 26;12:1920. doi: 10.1038/s41467-021-22101-7 (PMC7998036; doi:10.1038/s41467-021-22101-7)
Supplement: Supplementary file 7 — Supplementary Data 5 [file 41467_2021_22101_MOESM7_ESM.xlsx]

## Sheet: (A) Summary_Table_Y2H_Hits
Supplementary Data 5. Relating to Fig. 8: Yeast Two-Hybrid (Y2H) data.
Prey Genes (GenBank ID)	Bait (number of clones)	PBS
RABGAP1L	I (10), II (4)	A
Homo sapiens RAB GTPase activating protein 1-like (NM_014857.4)
SF3B1	II (2)	C
Homo sapiens splicing factor 3b, subunit 1, 155kDa (NM_012433.2)
COPG	I (1)	D
Homo sapiens coatomer protein complex, subunit gamma (NM_016128.3)
Bait I: pB27 (N-LexA-AAMDC-C fusion)
Bait II: pB66 (N-GAL4-AAMDC-C fusion)
Summary of PBS categories
A : Very high confidence in the interaction
B : High confidence in the interaction
C : Good confidence in the interaction
D : Moderate confidence in the interaction
This category is the most difficult to interpret because it mixes two classes of interactions :
* False-positive interactions
* Interactions hardly detectable by the Y2H technique (low representation of the mRNA in the library, prey folding, prey toxicity in yeast...)
E : Interactions involving highly connected (or relatively highly connected) prey domains, warning of non-specific interaction.
The total number of screens performed on each organism is taken into account to set this connectivity threshold: 20
interactions to different bait proteins in our entire database for Human, 10 for Mouse, Drosophila and Arabidopsis and 6 for all other organisms.
They can be classified in different categories:
* Prey proteins that are known to be highly connected due to their biological function
* Proteins with a prey interacting domain that contains a known protein interaction motif or a biochemically promiscuous motif
F : Experimentally proven technical artifacts
N/A : The PBS is a score that is automatically computed through algorithms and cannot be attributed for the following reasons :
* All the fragments of the same reference CDS are antisense
* The 5p sequence is missing
* All the fragments of the same reference CDS are either all OOF1 or all OOF2
* All the fragments of the same reference CDS lie in the 5' or 3' UTR

## Sheet: (B) Y2H_Prey_Fragments
Supplementary Data 5. Relating to Fig. 8: Yeast Two-Hybrid (Y2H) data.
hgx3971v1 Vector = pB27 (N-LexA-bait-C fusion) + pB66 (N-GAL4-bait-C fusion)
ULTImate Y2H SCREEN Homo sapiens - AAMDC (aa 1-122) vs Human Breast Tumor Epithelial Cells_RP1
Clone Name	Type Seq	Contig(s) Name	Gene Name (Best Match)	GenBank ID (NCBI)	Gene ID (NCBI)	Other ID when available	Global PBS	Additional Gene Notes	Start	Stop	Frame	Sense	UTR Inclusion	% Id 5p/3p	5p Sequence	3p Sequence	Frag theoretical Sequence
HBEC_RP1_hgx3971v1_pB66_A-10	5p 3p	80740597	Homo sapiens - CHD8	GID: 282165703	57680		N/A	CHD8; [gi|282165703|ref|NM_001170629.1| Homo sapiens chromodomain helicase DNA binding protein 8 (CHD8), transcript variant 1, mRNA]	4229	5192	OOF2	Sense		97.9 / 91.6	CTCTGAAAGATGATGACCTGGTGGAATTCTCTGATTTGGAAAGTGAGGATGATGAGCGGCCACGCTCCCGCAGACATGACCGTCATCATGCCTATGGGCGCACTGACTGCTTTCGGGTGGAAAAGCATCTCCTGGTATATGGTTGGGGACGATGGCGAGATATTTTATCTCATGGACGCTTCAAGCGACGTATGACTGAACGAAATGTGGAGACCATTTGTCGGGCCATTCTCGTGTACTGTCTTCTACACTACCGTGGGGATGAAAATATTAAAGGCTTCATCTGGGACTTGATTAGCCCAGCTGAAAATGGCAAGACAAAAGAATTGCAGAATCATTCAGGTCTATCTATCCCTGTGCCTCGTGGACGCAAAGGAAAAAAAGTAAAGTCACAAAGCA…	GATAGGTCTCTCGCTTGACGGTAAGGCACAAAGATTGCAATCTCAGGTCACTATCCTTGGCTTGGGAGCCAGGAAAAAAGTTAATGTCAAGACATTTGGATATCTATAGCAGATGGATCGAATATAACCCTGACCTTTGTTCAGATGAAAGTTATAAAGAAGCACTTGAAACATCAGTGTAACAAGTACTGTTGCGGTACGAAATGCTTATACTACTTGAGCAGGAGTTATTGAGACCAAGCAGAAAAGGTGTTAGGGGGTGCGATTGCCAGTGAGAATTGACATATGGTTCCCAGTAGTGGATCAACTGGAGGTTCCAACAACTTGGTGGGACAGTGAGGCTGACAAGTCGCTGCTCATTGGAGTCTTTAAACATGGCTATGAGAAATATAATACCAT…	CTCTGAAAGATGATGACCTGGTGGAATTCTCTGATTTGGAAAGTGAGGATGATGAGCGGCCACGCTCCCGCAGACATGACCGTCATCATGCCTATGGGCGCACTGACTGCTTTCGGGTGGAAAAGCATCTCCTGGTATATGGTTGGGGACGATGGCGAGATATTTTATCTCATGGACGCTTCAAGCGACGTATGACTGAACGAGATGTGGAGACCATTTGTCGGGCCATTCTCGTGTACTGTCTTCTACACTACCGTGGGGATGAAAATATTAAAGGCTTCATCTGGGACTTGATTAGCCCAGCTGAAAATGGCAAGACAAAAGAATTGCAGAATCATTCAGGTCTATCTATCCCTGTGCCTCGTGGACGCAAAGGAAAAAAAGTAAAGTCACAAAGCA…
HBEC_RP1_hgx3971v1_pB27_B-2	3p	80740575	Homo sapiens - COPG	GID: 35250828	22820		D	COPG; [gi|35250828|ref|NM_016128.3| Homo sapiens coatomer protein complex, subunit gamma (COPG), mRNA]	1035	1583	IF	Sense		100		ACCCACCCTCCTTAAGACGGGCAGCGAGAGCAGCATCGACCGCCTCATGAAGCAGATCTCCTCCTTCATGTCAGAAATCTCGGATGAATTCAAGGTGGTGGTTGTCCAGGCCATCAGTGCCCTGTGTCAGAAATATCCTCGCAAACACGCCGTCCTTATGAACTTCCTGTTCACCATGCTGCGGGAAGAGGGTGGCTTTGAGTATAAGCGCGCTATCGTGGACTGCATCATCAGCATCATTGAAGAGAACTCAGAGAGCAAGGAGACAGGGCTGTCACATCTGTGCGAGTTCATCGAGGACTGCGAGTTCACAGTGCTGGCCACCCGTATTCTACATCTCCTGGGCCAGGAGGGGCCCAAGACCACCAATCCCTCAAAGTACATCCGCTTCATCTATAA…	CACCACCCTCCTTAAGACGGGCAGCGAGAGCAGCATCGACCGCCTCATGAAGCAGATCTCCTCCTTCATGTCAGAAATCTCGGATGAATTCAAGGTGGTGGTTGTCCAGGCCATCAGTGCCCTGTGTCAGAAATATCCTCGCAAACACGCCGTCCTTATGAACTTCCTGTTCACCATGCTGCGGGAAGAGGGTGGCTTTGAGTATAAGCGCGCTATCGTGGACTGCATCATCAGCATCATTGAAGAGAACTCAGAGAGCAAGGAGACAGGGCTGTCACATCTGTGCGAGTTCATCGAGGACTGCGAGTTCACAGTGCTGGCCACCCGTATTCTACATCTCCTGGGCCAGGAGGGGCCCAAGACCACCAATCCCTCAAAGTACATCCGCTTCATCTATAA…
HBEC_RP1_hgx3971v1_pB66_A-33	5p 3p	80740643	Homo sapiens - COPS5	GID: 38027922	10987		F	COPS5; [gi|38027922|ref|NM_006837.2| Homo sapiens COP9 constitutive photomorphogenic homolog subunit 5 (Arabidopsis) (COPS5), mRNA]	96	738	IF	Sense		99.8 / 99.8	CAAGAAACAGCAGCAAGAAATCCTGGCGGCGAAGCCCTGGACTAAGGATCACCATTACTTTAAGTACTGCAAAATCTCAGCATTGGCTCTGCTGAAGATGGTGATGCATGCCAGATCGGGAGGCAACTTGGAAGTGATGGGTCTGATGCTAGGAAAGGTGGATGGTGAAACCATGATCATTATGGACAGTTTTGCTTTGCCTGTGGAGGGCACTGAAACCCGAGTAAATGCTCAGGCTGCTGCATATGAATACATGGCTGCATACATAGAAAATGCAAAACAGGTTGGCCGCCTTGAAAATGCAATCGGGTGGTATCATAGCCACCCTGGCTATGGCTGCTGGCTTTCTGGGATTGATGTTAGTACTCAGATGCTCAATCAGCAGTTCCAGGAACCATT…	CAAGAAACAGCAGCAAGAAATCCTGGCGGCGAAGCCCTGGACTAAGGATCACCATTACTTTAAGTACTGCAAAATCTCAGCATGGCTCTGCTGAAGATGGTGATGCATGCCAGATCGGGAGGCAACTTGGAAGTGATGGGTCTGATGCTAGGAAAGGTGGATGGTGAAACCATGATCATTATGGACAGTTTTGCTTTGCCTGTGGAGGGCACTGAAACCCGAGTAAATGCTCAGGCTGCTGCATATGAATACATGGCTGCATACATAGAAAATGCAAAACAGGTTGGCCGCCTTGAAAATGCAATCGGGTGGTATCATAGCCACCCTGGCTATGGCTGCTGGCTTTCTGGGATTGATGTTAGTACTCAGATGCTCAATCAGCAGTTCCAGGAACCATTT…	CAAGAAACAGCAGCAAGAAATCCTGGCGGCGAAGCCCTGGACTAAGGATCACCATTACTTTAAGTACTGCAAAATCTCAGCATTGGCTCTGCTGAAGATGGTGATGCATGCCAGATCGGGAGGCAACTTGGAAGTGATGGGTCTGATGCTAGGAAAGGTGGATGGTGAAACCATGATCATTATGGACAGTTTTGCTTTGCCTGTGGAGGGCACTGAAACCCGAGTAAATGCTCAGGCTGCTGCATATGAATACATGGCTGCATACATAGAAAATGCAAAACAGGTTGGCCGCCTTGAAAATGCAATCGGGTGGTATCATAGCCACCCTGGCTATGGCTGCTGGCTTTCTGGGATTGATGTTAGTACTCAGATGCTCAATCAGCAGTTCCAGGAACCATT…
HBEC_RP1_hgx3971v1_pB66_A-27	5p 3p	80740643	Homo sapiens - COPS5	GID: 38027922	10987		F	COPS5; [gi|38027922|ref|NM_006837.2| Homo sapiens COP9 constitutive photomorphogenic homolog subunit 5 (Arabidopsis) (COPS5), mRNA]	111	916	IF	Sense		98.2 / 99.6	CGAAATCCTGGCGGCGAAGCCCTGGACTAAGGATCACCATTACTTTAAGTACTGCAAAATCTCAGCATTGGCTCTGCTGAAGATGGTGATGCATGCCAGATCGGGAGGCAACTTGGAAGTGATGGGTCTGATGCTAGGAAAGGTGGATGGTGAAACCATGATCATTATGGACAGTTTTGCTTTGCCTGTGGAGGGCACTGAAACCCGAGTAAATGCTCAGGCTGCTGCATATGAATACATGGCTGCATACATAGAAAATGCAAAACAGGTTGGCCGCCTTGAAAATGCAATCGGGTGGTATCATAGCCACCCTGGCTATGGCTGCTGGCTTTCTGGGATTGATGTTAGTACTCAGATGCTCAATCAGCAGTTCCAGGAACCATTTGTAGCAGTGGTGAT…	GAAAGTGATGGGTCTGATGCTAGGAAAGGTGGATGGTGAAACCCATGATCATTATGGACAGTTTGCTTTGCCTGTGGAGGGCACTGAAACCCGAGTAAATGCTCAGGCTGCTGCATATGAATACATGGCTGCATACATAGAAAATGCAAAACAGGTTGGCCGCCTTGAAAATGCAATCGGGTGGTATCATAGCCACCCTGGCTATGGCTGCTGGCTTTCTGGGATTGATGTTAGTACTCAGATGCTCAATCAGCAGTTCCAGGAACCATTTGTAGCAGTGGTGATTGATCCAACAAGAACAATATCCGCAGGGAAAGTGAATCTTGGCGCCTTTAGGACATACCCAAAGGGCTACAAACCTCCTGATGAAGGACCTTCTGAGTACCAGACTATTCCACT…	AGAAATCCTGGCGGCGAAGCCCTGGACTAAGGATCACCATTACTTTAAGTACTGCAAAATCTCAGCATTGGCTCTGCTGAAGATGGTGATGCATGCCAGATCGGGAGGCAACTTGGAAGTGATGGGTCTGATGCTAGGAAAGGTGGATGGTGAAACCATGATCATTATGGACAGTTTTGCTTTGCCTGTGGAGGGCACTGAAACCCGAGTAAATGCTCAGGCTGCTGCATATGAATACATGGCTGCATACATAGAAAATGCAAAACAGGTTGGCCGCCTTGAAAATGCAATCGGGTGGTATCATAGCCACCCTGGCTATGGCTGCTGGCTTTCTGGGATTGATGTTAGTACTCAGATGCTCAATCAGCAGTTCCAGGAACCATTTGTAGCAGTGGTGAT…
HBEC_RP1_hgx3971v1_pB66_A-17	5p 3p	80740643	Homo sapiens - COPS5	GID: 38027922	10987		F	COPS5; [gi|38027922|ref|NM_006837.2| Homo sapiens COP9 constitutive photomorphogenic homolog subunit 5 (Arabidopsis) (COPS5), mRNA]	111	825	IF	Sense		99.3 / 97.9	AGAAATCCTGGCGGCGAAGCCCTGGACTAAGGATCACCATTACTTTAAGTACTGCAAAATCTCAGCATTGGCTCTGCTGAAGATGGTGATGCATGCCAGATCGGGAGGCAACTTGGAAGTGATGGGTCTGATGCTAGGAAAGGTGGATGGTGAAACCATGATCATTATGGACAGTTTTGCTTTGCCTGTGGAGGGCACTGAAACCCGAGTAAATGCTCAGGCTGCTGCATATGAATACATGGCTGCATACATAGAAAATGCAAAACAGGTTGGCCGCCTTGAAAATGCAATCGGGTGGTATCATAGCCACCCTGGCTATGGCTGCTGGCTTTCTGGGATTGATGTTAGTACTCAGATGCTCAATCAGCAGTTCCAGGAACCATTTGTAGCAGTGGTGAT…	AGAAATCTGGCGGGCGAGCCTGGACTAGATCAACAATACTTTAGTACTGCAAATCTCAGCATCGCTCTGCTGAAGATGGTGATGCATGCCAGATCGGGAGGGCAACTGGGAAGTGATGGGTCTGATGCTAGGAAAGGTGGATGGTGAAACCATGATCATTATGGACAGTTTTGCTTTGCCTGTGGAGGGCACTGAAACCCGAGTAAATGCTCAGGCTGCTGCATATGAATACATGGCTGCATACATAGAAAATGCAAAACAGGTTGGCCGCCTTGAAAATGCAATCGGGTGGTATCATAGCCACCCTGGCTATGGCTGCTGGCTTTCTGGGATTGATGTTAGTACTCAGATGCTCAATCAGCAGTTCCAGGAACCATTTGTAGCAGTGGTGATTGATCC…	AGAAATCCTGGCGGCGAAGCCCTGGACTAAGGATCACCATTACTTTAAGTACTGCAAAATCTCAGCATTGGCTCTGCTGAAGATGGTGATGCATGCCAGATCGGGAGGCAACTTGGAAGTGATGGGTCTGATGCTAGGAAAGGTGGATGGTGAAACCATGATCATTATGGACAGTTTTGCTTTGCCTGTGGAGGGCACTGAAACCCGAGTAAATGCTCAGGCTGCTGCATATGAATACATGGCTGCATACATAGAAAATGCAAAACAGGTTGGCCGCCTTGAAAATGCAATCGGGTGGTATCATAGCCACCCTGGCTATGGCTGCTGGCTTTCTGGGATTGATGTTAGTACTCAGATGCTCAATCAGCAGTTCCAGGAACCATTTGTAGCAGTGGTGAT…
HBEC_RP1_hgx3971v1_pB66_A-11	5p 3p	80740643	Homo sapiens - COPS5	GID: 38027922	10987		F	COPS5; [gi|38027922|ref|NM_006837.2| Homo sapiens COP9 constitutive photomorphogenic homolog subunit 5 (Arabidopsis) (COPS5), mRNA]	111	916	IF	Sense		97.5 / 99.2	CGAAATCCTGGCGGCGAAGCCCTGGACTAAGGATCACCATTACTTTAAGTACTGCAAAATCTCAGCATTGGCTCTGCTGAAGATGGTGATGCATGCCAGATCGGGAGGCAACTTGGAAGTGATGGGTCTGATGCTAGGAAAGGTGGATGGTGAAACCATGATCATTATGGACAGTTTTGCTTTGCCTGTGGAGGGCACTGAAACCCGAGTAAATGCTCAGGCTGCTGCATATGAATACATGGCTGCATACATAGAAAATGCAAAACAGGTTGGCCGCCTTGAAAATGCAATCGGGTGGTATCATAGCCACCCTGGCTATGGCTGCTGGCTTTCTGGGATTGATGTTAGTACTCAGATGCTCAATCAGCAGTTCCAGGAACCATTTGTAGCAGTGGTGAT…	TTGGTGATGCATGCCAGATCGGGAGGCAACTGGAAGTGATGGGTCTGATGCTAGGAAGTGGATGGTGAAACCATGATCATATGGACAGTTTGCTTTGCCTGTGGAGGGCACTGAAACCCCGAGTAAATGCTCAGGCTGCTGCATATGAATACATGGCTGCATACATAGAAAATGCAAAACAGGTTGGCCGCCTTGAAAATGCAATCGGGTGGTATCATAGCCACCCTGGCTATGGCTGCTGGCTTTCTGGGATTGATGTTAGTACTCAGATGCTCAATCAGCAGTTCCAGGAACCATTTGTAGCAGTGGTGATTGATCCAACAAGAACAATATCCGCAGGGAAAGTGAATCTTGGCGCCTTTAGGACATACCCAAAGGGCTACAAACCTCCTGATGAAG…	AGAAATCCTGGCGGCGAAGCCCTGGACTAAGGATCACCATTACTTTAAGTACTGCAAAATCTCAGCATTGGCTCTGCTGAAGATGGTGATGCATGCCAGATCGGGAGGCAACTTGGAAGTGATGGGTCTGATGCTAGGAAAGGTGGATGGTGAAACCATGATCATTATGGACAGTTTTGCTTTGCCTGTGGAGGGCACTGAAACCCGAGTAAATGCTCAGGCTGCTGCATATGAATACATGGCTGCATACATAGAAAATGCAAAACAGGTTGGCCGCCTTGAAAATGCAATCGGGTGGTATCATAGCCACCCTGGCTATGGCTGCTGGCTTTCTGGGATTGATGTTAGTACTCAGATGCTCAATCAGCAGTTCCAGGAACCATTTGTAGCAGTGGTGAT…
HBEC_RP1_hgx3971v1_pB66_A-40	5p 3p	80740643	Homo sapiens - COPS5	GID: 38027922	10987		F	COPS5; [gi|38027922|ref|NM_006837.2| Homo sapiens COP9 constitutive photomorphogenic homolog subunit 5 (Arabidopsis) (COPS5), mRNA]	111	916	IF	Sense		99.6 / 99.7	CGAAATCCTGGCGGCGAAGCCCTGGACTAAGGATCACCATTACTTTAAGTACTGCAAAATCTCAGCATTGGCTCTGCTGAAGATGGTGATGCATGCCAGATCGGGAGGCAACTTGGAAGTGATGGGTCTGATGCTAGGAAAGGTGGATGGTGAAACCATGATCATTATGGACAGTTTTGCTTTGCCTGTGGAGGGCACTGAAACCCGAGTAAATGCTCAGGCTGCTGCATATGAATACATGGCTGCATACATAGAAAATGCAAAACAGGTTGGCCGCCTTGAAAATGCAATCGGGTGGTATCATAGCCACCCTGGCTATGGCTGCTGGCTTTCTGGGATTGATGTTAGTACTCAGATGCTCAATCAGCAGTTCCAGGAACCATTTGTAGCAGTGGTGAT…	CAACTTGGGAAGTGATGGGTCTGATGCTAGGAAAGGTGGATGGTGAAACCATGATCATTATGGACAGTTTGCTTTGCCTGTGGAGGGCACTGAAACCCGAGTAAATGCTCAGGCTGCTGCATATGAATACATGGCTGCATACATAGAAAATGCAAAACAGGTTGGCCGCCTTGAAAATGCAATCGGGTGGTATCATAGCCACCCTGGCTATGGCTGCTGGCTTTCTGGGATTGATGTTAGTACTCAGATGCTCAATCAGCAGTTCCAGGAACCATTTGTAGCAGTGGTGATTGATCCAACAAGAACAATATCCGCAGGGAAAGTGAATCTTGGCGCCTTTAGGACATACCCAAAGGGCTACAAACCTCCTGATGAAGGACCTTCTGAGTACCAGACTAT…	AGAAATCCTGGCGGCGAAGCCCTGGACTAAGGATCACCATTACTTTAAGTACTGCAAAATCTCAGCATTGGCTCTGCTGAAGATGGTGATGCATGCCAGATCGGGAGGCAACTTGGAAGTGATGGGTCTGATGCTAGGAAAGGTGGATGGTGAAACCATGATCATTATGGACAGTTTTGCTTTGCCTGTGGAGGGCACTGAAACCCGAGTAAATGCTCAGGCTGCTGCATATGAATACATGGCTGCATACATAGAAAATGCAAAACAGGTTGGCCGCCTTGAAAATGCAATCGGGTGGTATCATAGCCACCCTGGCTATGGCTGCTGGCTTTCTGGGATTGATGTTAGTACTCAGATGCTCAATCAGCAGTTCCAGGAACCATTTGTAGCAGTGGTGAT…
HBEC_RP1_hgx3971v1_pB66_A-37	5p 3p	80740643	Homo sapiens - COPS5	GID: 38027922	10987		F	COPS5; [gi|38027922|ref|NM_006837.2| Homo sapiens COP9 constitutive photomorphogenic homolog subunit 5 (Arabidopsis) (COPS5), mRNA]	111	916	IF	Sense		99.1 / 99.4	CGAAATCCTGGCGGCGAAGCCCTGGACTAAGGATCACCATTACTTTAAGTACTGCAAAATCTCAGCATTGGCTCTGCTGAAGATGGTGATGCATGCCAGATCGGGAGGCAACTTGGAAGTGATGGGTCTGATGCTAGGAAAGGTGGATGGTGAAACCATGATCATTATGGACAGTTTTGCTTTGCCTGTGGAGGGCACTGAAACCCGAGTAAATGCTCAGGCTGCTGCATATGAATACATGGCTGCATACATAGAAAATGCAAAACAGGTTGGCCGCCTTGAAAATGCAATCGGGTGGTATCATAGCCACCCTGGCTATGGCTGCTGGCTTTCTGGGATTGATGTTAGTACTCAGATGCTCAATCAGCAGTTCCAGGAACCATTTGTAGCAGTGGTGAT…	CATGCCAGATCGGGGAGGCAACTTGGAAGTGATGGGTCTGATGCTAGGAAGTGGATGGTGAAACCATGATCATTATGGACAGTTTGCTTTGCCTGTGGAGGGCACTGAAACCCGAGTAAATGCTCAGGCTGCTGCATATGAATACATGGCTGCATACATAGAAAATGCAAAACAGGTTGGCCGCCTTGAAAATGCAATCGGGTGGTATCATAGCCACCCTGGCTATGGCTGCTGGCTTTCTGGGATTGATGTTAGTACTCAGATGCTCAATCAGCAGTTCCAGGAACCATTTGTAGCAGTGGTGATTGATCCAACAAGAACAATATCCGCAGGGAAAGTGAATCTTGGCGCCTTTAGGACATACCCAAAGGGCTACAAACCTCCTGATGAAGGACCTTC…	AGAAATCCTGGCGGCGAAGCCCTGGACTAAGGATCACCATTACTTTAAGTACTGCAAAATCTCAGCATTGGCTCTGCTGAAGATGGTGATGCATGCCAGATCGGGAGGCAACTTGGAAGTGATGGGTCTGATGCTAGGAAAGGTGGATGGTGAAACCATGATCATTATGGACAGTTTTGCTTTGCCTGTGGAGGGCACTGAAACCCGAGTAAATGCTCAGGCTGCTGCATATGAATACATGGCTGCATACATAGAAAATGCAAAACAGGTTGGCCGCCTTGAAAATGCAATCGGGTGGTATCATAGCCACCCTGGCTATGGCTGCTGGCTTTCTGGGATTGATGTTAGTACTCAGATGCTCAATCAGCAGTTCCAGGAACCATTTGTAGCAGTGGTGAT…
HBEC_RP1_hgx3971v1_pB66_A-54	5p 3p	80740643	Homo sapiens - COPS5	GID: 38027922	10987		F	COPS5; [gi|38027922|ref|NM_006837.2| Homo sapiens COP9 constitutive photomorphogenic homolog subunit 5 (Arabidopsis) (COPS5), mRNA]	111	916	IF	Sense		99.3 / 99.7	CGAAATCCTGGCGGCGAAGCCCTGGACTAAGGATCACCATTACTTTAAGTACTGCAAAATCTCAGCATTGGCTCTGCTGAAGATGGTGATGCATGCCAGATCGGGAGGCAACTTGGAAGTGATGGGTCTGATGCTAGGAAAGGTGGATGGTGAAACCATGATCATTATGGACAGTTTTGCTTTGCCTGTGGAGGGCACTGAAACCCGAGTAAATGCTCAGGCTGCTGCATATGAATACATGGCTGCATACATAGAAAATGCAAAACAGGTTGGCCGCCTTGAAAATGCAATCGGGTGGTATCATAGCCACCCTGGCTATGGCTGCTGGCTTTCTGGGATTGATGTTAGTACTCAGATGCTCAATCAGCAGTTCCAGGAACCATTTGTAGCAGTGGTGAT…	GATCGGGAGGCAACTTGGGAAGTGATGGGTCTGATGCTAGGAAAGGTGGATGGTGAAACCATGATCATTATGGACAGTTTGCTTTGCCTGTGGAGGGCACTGAAACCCGAGTAAATGCTCAGGCTGCTGCATATGAATACATGGCTGCATACATAGAAAATGCAAAACAGGTTGGCCGCCTTGAAAATGCAATCGGGTGGTATCATAGCCACCCTGGCTATGGCTGCTGGCTTTCTGGGATTGATGTTAGTACTCAGATGCTCAATCAGCAGTTCCAGGAACCATTTGTAGCAGTGGTGATTGATCCAACAAGAACAATATCCGCAGGGAAAGTGAATCTTGGCGCCTTTAGGACATACCCAAAGGGCTACAAACCTCCTGATGAAGGACCTTCTGAGT…	AGAAATCCTGGCGGCGAAGCCCTGGACTAAGGATCACCATTACTTTAAGTACTGCAAAATCTCAGCATTGGCTCTGCTGAAGATGGTGATGCATGCCAGATCGGGAGGCAACTTGGAAGTGATGGGTCTGATGCTAGGAAAGGTGGATGGTGAAACCATGATCATTATGGACAGTTTTGCTTTGCCTGTGGAGGGCACTGAAACCCGAGTAAATGCTCAGGCTGCTGCATATGAATACATGGCTGCATACATAGAAAATGCAAAACAGGTTGGCCGCCTTGAAAATGCAATCGGGTGGTATCATAGCCACCCTGGCTATGGCTGCTGGCTTTCTGGGATTGATGTTAGTACTCAGATGCTCAATCAGCAGTTCCAGGAACCATTTGTAGCAGTGGTGAT…
HBEC_RP1_hgx3971v1_pB66_A-51	5p 3p	80740643	Homo sapiens - COPS5	GID: 38027922	10987		F	COPS5; [gi|38027922|ref|NM_006837.2| Homo sapiens COP9 constitutive photomorphogenic homolog subunit 5 (Arabidopsis) (COPS5), mRNA]	111	916	IF	Sense		92.5 / 99.7	CGAAATCCTGGCGGCGAAGCCCTGGACTAAGGATCACCATTACTTTAAGTACTGCAAAATCTCAGCATTGGCTCTGCTGAAGATGGTGATGCATGCCAGATCGGGAGGCAACTTGGAAGTGATGGGTCTGATGCTAGGAAAGGTGGATGGTGAAACCATGATCATTATGGACAGTTTTGCTTTGCCTGTGGAGGGCACTGAAACCCGAGTAAATGCTCAGGCTGCTGCATATGAATACATGGCTGCATACATAGAAAATGCAAAACAGGTTGGCCGCCTTGAAAATGCAATCGGGTGGTATCATAGCCACCCTGGCTATGGCTGCTGGCTTTCTGGGATTGATGTTAGTACTCAGATGCTCAATCAGCAGTTCCAGGAACCATTTGTAGCAGTGGTGAT…	CTTGGGAAGTGGATGGGTCTGATGCTAGGAAAGGTGGATGGTGAAACCATGATCATTATGGACAGTTTTGCTTTGCCTGTGGAGGGCACTGAAACCCGAGTAAATGCTCAGGCTGCTGCATATGAATACATGGCTGCATACATAGAAAATGCAAAACAGGTTGGCCGCCTTGAAAATGCAATCGGGTGGTATCATAGCCACCCTGGCTATGGCTGCTGGCTTTCTGGGATTGATGTTAGTACTCAGATGCTCAATCAGCAGTTCCAGGAACCATTTGTAGCAGTGGTGATTGATCCAACAAGAACAATATCCGCAGGGAAAGTGAATCTTGGCGCCTTTAGGACATACCCAAAGGGCTACAAACCTCCTGATGAAGGACCTTCTGAGTACCAGACTATT…	AGAAATCCTGGCGGCGAAGCCCTGGACTAAGGATCACCATTACTTTAAGTACTGCAAAATCTCAGCATTGGCTCTGCTGAAGATGGTGATGCATGCCAGATCGGGAGGCAACTTGGAAGTGATGGGTCTGATGCTAGGAAAGGTGGATGGTGAAACCATGATCATTATGGACAGTTTTGCTTTGCCTGTGGAGGGCACTGAAACCCGAGTAAATGCTCAGGCTGCTGCATATGAATACATGGCTGCATACATAGAAAATGCAAAACAGGTTGGCCGCCTTGAAAATGCAATCGGGTGGTATCATAGCCACCCTGGCTATGGCTGCTGGCTTTCTGGGATTGATGTTAGTACTCAGATGCTCAATCAGCAGTTCCAGGAACCATTTGTAGCAGTGGTGAT…
HBEC_RP1_hgx3971v1_pB66_A-41	5p 3p	80740643	Homo sapiens - COPS5	GID: 38027922	10987		F	COPS5; [gi|38027922|ref|NM_006837.2| Homo sapiens COP9 constitutive photomorphogenic homolog subunit 5 (Arabidopsis) (COPS5), mRNA]	111	916	IF	Sense		99.7 / 99.7	CGAAATCCTGGCGGCGAAGCCCTGGACTAAGGATCACCATTACTTTAAGTACTGCAAAATCTCAGCATTGGCTCTGCTGAAGATGGTGATGCATGCCAGATCGGGAGGCAACTTGGAAGTGATGGGTCTGATGCTAGGAAAGGTGGATGGTGAAACCATGATCATTATGGACAGTTTTGCTTTGCCTGTGGAGGGCACTGAAACCCGAGTAAATGCTCAGGCTGCTGCATATGAATACATGGCTGCATACATAGAAAATGCAAAACAGGTTGGCCGCCTTGAAAATGCAATCGGGTGGTATCATAGCCACCCTGGCTATGGCTGCTGGCTTTCTGGGATTGATGTTAGTACTCAGATGCTCAATCAGCAGTTCCAGGAACCATTTGTAGCAGTGGTGAT…	GGGAAGTGATGGGTCTGATGCTAGGAAAGGTGGATGGTGAAACCCATGATCATTATGGACAGTTTGCTTTGCCTGTGGAGGGCACTGAAACCCGAGTAAATGCTCAGGCTGCTGCATATGAATACATGGCTGCATACATAGAAAATGCAAAACAGGTTGGCCGCCTTGAAAATGCAATCGGGTGGTATCATAGCCACCCTGGCTATGGCTGCTGGCTTTCTGGGATTGATGTTAGTACTCAGATGCTCAATCAGCAGTTCCAGGAACCATTTGTAGCAGTGGTGATTGATCCAACAAGAACAATATCCGCAGGGAAAGTGAATCTTGGCGCCTTTAGGACATACCCAAAGGGCTACAAACCTCCTGATGAAGGACCTTCTGAGTACCAGACTATTCCAC…	AGAAATCCTGGCGGCGAAGCCCTGGACTAAGGATCACCATTACTTTAAGTACTGCAAAATCTCAGCATTGGCTCTGCTGAAGATGGTGATGCATGCCAGATCGGGAGGCAACTTGGAAGTGATGGGTCTGATGCTAGGAAAGGTGGATGGTGAAACCATGATCATTATGGACAGTTTTGCTTTGCCTGTGGAGGGCACTGAAACCCGAGTAAATGCTCAGGCTGCTGCATATGAATACATGGCTGCATACATAGAAAATGCAAAACAGGTTGGCCGCCTTGAAAATGCAATCGGGTGGTATCATAGCCACCCTGGCTATGGCTGCTGGCTTTCTGGGATTGATGTTAGTACTCAGATGCTCAATCAGCAGTTCCAGGAACCATTTGTAGCAGTGGTGAT…
HBEC_RP1_hgx3971v1_pB66_A-23	5p 3p	80740643	Homo sapiens - COPS5	GID: 38027922	10987		F	COPS5; [gi|38027922|ref|NM_006837.2| Homo sapiens COP9 constitutive photomorphogenic homolog subunit 5 (Arabidopsis) (COPS5), mRNA]	117	815	IF	Sense		99.3 / 98.8	CCTTAGTCCAGGGCTTCGCCGCCAGGATCACCATTACTTTAAGTACTGCAAAATCTCAGCATTGGCTCTGCTGAAGATGGTGATGCATGCCAGATCGGGAGGCAACTTGGAAGTGATGGGTCTGATGCTAGGAAAGGTGGATGGTGAAACCATGATCATTATGGACAGTTTTGCTTTGCCTGTGGAGGGCACTGAAACCCGAGTAAATGCTCAGGCTGCTGCATATGAATACATGGCTGCATACATAGAAAATGCAAAACAGGTTGGCCGCCTTGAAAATGCAATCGGGTGGTATCATAGCCACCCTGGCTATGGCTGCTGGCTTTCTGGGATTGATGTTAGTACTCAGATGCTCAATCAGCAGTTCCAGGAACCATTTGTAGCAGTGGTGATTGATCC…	CTAGTCCAGGGCTCGCGCCAGATCACATACTTTAGTACTGCAAATCTCAGCATGGCTCTGCTGAAGATGTGATGCATGCCAGATCGGGAGGCAACTGGGAAGTGATGGGTCTGATGCTAGGAAAGGTGGATGGTGAAACCATGATCATTATGGACAGTTTTGCTTTGCCTGTGGAGGGCACTGAAACCCGAGTAAATGCTCAGGCTGCTGCATATGAATACATGGCTGCATACATAGAAAATGCAAAACAGGTTGGCCGCCTTGAAAATGCAATCGGGTGGTATCATAGCCACCCTGGCTATGGCTGCTGGCTTTCTGGGATTGATGTTAGTACTCAGATGCTCAATCAGCAGTTCCAGGAACCATTTGTAGCAGTGGTGATTGATCCAACAAGAACAA…	CCTGGCGGCGAAGCCCTGGACTAAGGATCACCATTACTTTAAGTACTGCAAAATCTCAGCATTGGCTCTGCTGAAGATGGTGATGCATGCCAGATCGGGAGGCAACTTGGAAGTGATGGGTCTGATGCTAGGAAAGGTGGATGGTGAAACCATGATCATTATGGACAGTTTTGCTTTGCCTGTGGAGGGCACTGAAACCCGAGTAAATGCTCAGGCTGCTGCATATGAATACATGGCTGCATACATAGAAAATGCAAAACAGGTTGGCCGCCTTGAAAATGCAATCGGGTGGTATCATAGCCACCCTGGCTATGGCTGCTGGCTTTCTGGGATTGATGTTAGTACTCAGATGCTCAATCAGCAGTTCCAGGAACCATTTGTAGCAGTGGTGATTGATCC…
HBEC_RP1_hgx3971v1_pB66_A-42	5p 3p	80740643	Homo sapiens - COPS5	GID: 38027922	10987		F	COPS5; [gi|38027922|ref|NM_006837.2| Homo sapiens COP9 constitutive photomorphogenic homolog subunit 5 (Arabidopsis) (COPS5), mRNA]	117	815	IF	Sense		100.0 / 99.7	CCTTAGTCCAGGGCTTCGCCGCCAGGATCACCATTACTTTAAGTACTGCAAAATCTCAGCATTGGCTCTGCTGAAGATGGTGATGCATGCCAGATCGGGAGGCAACTTGGAAGTGATGGGTCTGATGCTAGGAAAGGTGGATGGTGAAACCATGATCATTATGGACAGTTTTGCTTTGCCTGTGGAGGGCACTGAAACCCGAGTAAATGCTCAGGCTGCTGCATATGAATACATGGCTGCATACATAGAAAATGCAAAACAGGTTGGCCGCCTTGAAAATGCAATCGGGTGGTATCATAGCCACCCTGGCTATGGCTGCTGGCTTTCTGGGATTGATGTTAGTACTCAGATGCTCAATCAGCAGTTCCAGGAACCATTTGTAGCAGTGGTGATTGATCC…	TCCAGGGCTTCGCCGCCAGGATCACCATTACTTTAAGTACTGCAAAATCTCAGCATGGCTCTGCTGAAGATGGTGATGCATGCCAGATCGGGAGGCAACTTGGGAAGTGATGGGTCTGATGCTAGGAAAGGTGGATGGTGAAACCATGATCATTATGGACAGTTTTGCTTTGCCTGTGGAGGGCACTGAAACCCGAGTAAATGCTCAGGCTGCTGCATATGAATACATGGCTGCATACATAGAAAATGCAAAACAGGTTGGCCGCCTTGAAAATGCAATCGGGTGGTATCATAGCCACCCTGGCTATGGCTGCTGGCTTTCTGGGATTGATGTTAGTACTCAGATGCTCAATCAGCAGTTCCAGGAACCATTTGTAGCAGTGGTGATTGATCCAACAAG…	CCTGGCGGCGAAGCCCTGGACTAAGGATCACCATTACTTTAAGTACTGCAAAATCTCAGCATTGGCTCTGCTGAAGATGGTGATGCATGCCAGATCGGGAGGCAACTTGGAAGTGATGGGTCTGATGCTAGGAAAGGTGGATGGTGAAACCATGATCATTATGGACAGTTTTGCTTTGCCTGTGGAGGGCACTGAAACCCGAGTAAATGCTCAGGCTGCTGCATATGAATACATGGCTGCATACATAGAAAATGCAAAACAGGTTGGCCGCCTTGAAAATGCAATCGGGTGGTATCATAGCCACCCTGGCTATGGCTGCTGGCTTTCTGGGATTGATGTTAGTACTCAGATGCTCAATCAGCAGTTCCAGGAACCATTTGTAGCAGTGGTGATTGATCC…
HBEC_RP1_hgx3971v1_pB66_A-30	5p 3p	80740643	Homo sapiens - COPS5	GID: 38027922	10987		F	COPS5; [gi|38027922|ref|NM_006837.2| Homo sapiens COP9 constitutive photomorphogenic homolog subunit 5 (Arabidopsis) (COPS5), mRNA]	120	888	IF	Sense		99.1 / 99.6	GGCGGCGAAGCCCTGGACTAAGGATCACCATTACTTTAAGTACTGCAAAATCTCAGCATTGGCTCTGCTGAAGATGGTGATGCATGCCAGATCGGGAGGCAACTTGGAAGTGATGGGTCTGATGCTAGGAAAGGTGGATGGTGAAACCATGATCATTATGGACAGTTTTGCTTTGCCTGTGGAGGGCACTGAAACCCGAGTAAATGCTCAGGCTGCTGCATATGAATACATGGCTGCATACATAGAAAATGCAAAACAGGTTGGCCGCCTTGAAAATGCAATCGGGTGGTATCATAGCCACCCTGGCTATGGCTGCTGGCTTTCTGGGATTGATGTTAGTACTCAGATGCTCAATCAGCAGTTCCAGGAACCATTTGTAGCAGTGGTGATTGATCCAAC…	AAGTACTGCAAAATCTCAGCATGGCTCTGCTGAAGATGGTGATGCATGCCAGATCGGGAGGCAACTGGAAAGTGATGGGTCTGATGCTAGGAAAGGTGGATGGTGAAACCATGATCATTATGGACAGTTTTGCTTTGCCTGTGGAGGGCACTGAAACCCGAGTAAATGCTCAGGCTGCTGCATATGAATACATGGCTGCATACATAGAAAATGCAAAACAGGTTGGCCGCCTTGAAAATGCAATCGGGTGGTATCATAGCCACCCTGGCTATGGCTGCTGGCTTTCTGGGATTGATGTTAGTACTCAGATGCTCAATCAGCAGTTCCAGGAACCATTTGTAGCAGTGGTGATTGATCCAACAAGAACAATATCCGCAGGGAAAGTGAATCTTGGCGCCT…	GGCGGCGAAGCCCTGGACTAAGGATCACCATTACTTTAAGTACTGCAAAATCTCAGCATTGGCTCTGCTGAAGATGGTGATGCATGCCAGATCGGGAGGCAACTTGGAAGTGATGGGTCTGATGCTAGGAAAGGTGGATGGTGAAACCATGATCATTATGGACAGTTTTGCTTTGCCTGTGGAGGGCACTGAAACCCGAGTAAATGCTCAGGCTGCTGCATATGAATACATGGCTGCATACATAGAAAATGCAAAACAGGTTGGCCGCCTTGAAAATGCAATCGGGTGGTATCATAGCCACCCTGGCTATGGCTGCTGGCTTTCTGGGATTGATGTTAGTACTCAGATGCTCAATCAGCAGTTCCAGGAACCATTTGTAGCAGTGGTGATTGATCCAAC…
HBEC_RP1_hgx3971v1_pB66_A-45	5p 3p	80740632	Homo sapiens - DUSP4	GID: 325651887	1846		N/A	DUSP4; [gi|325651887|ref|NM_001394.6| Homo sapiens dual specificity phosphatase 4 (DUSP4), transcript variant 1, mRNA]	4269	4873	IF	Sense	3p	96.4 / 96.1	AATTTGGGAAGCCATGAGAAAGGTTTTTAAATCTTGGGAAGATGGAGAGAGGGACATAGGATAGTTGACTCCAACATGACAGGAAGAGGCTGGAGATTGGGAATTGGCCATCAACCAAGCCTGTAGTAGTAAAGCCATGGTCCCGCATTGGAATTACTTGGGGAACTTATACAGTTCTGATACCCAGGCTCTCCTAGACCAGTTCAACCAATTCTAGGTGGGGGACTCAGGCATCAGTGTGTTTCGTAGCTCCCCGGGTGTTTTCCCTGTGCAGCCGAGCTTGGGAAACTGCCATGCTTTTTGGATGTCAAGGCGCTGTTGGAGGCTGGGTGTGACAGCACAGAGCCAGGTTGTCTTGTGGAAACCACAGCCACGGGTTTGCCACTGGCTCAGCATGGC…	ATGGTAGAGGTATATAACATCTTCGATGAGAGATCCCCAAACTATACAGATCTGACTGGCATGCCGCAGGGCAGGAAATCGAGCATGAGAAGTTTTAATCTGTAGATGAAGAAGGGACATAGATAGTGACTCCACATGACAGGAGAGCTGAGATTGGGAATGGCATCATCAAGCCTGTAGTAGTAAAGCCATGGTCCCGCATGGAATTACTTGGGGAACTTATACAGTTCTGATACCCAGGCTCTCCTAGACCAGTTCAACCATTCTAGGTGGGGGACTCAGGCATCAGTGTGTTTCGTAGCTCCCCGGGTGTTTTCCCTGTGCAGCCGAGCTTGGGAAACTGCCATGCTTTTTGGATGTCAAGGCGCTGTTGGAGGCTGGGTGTGACAGCACAGAGCC…	AATTTGGGAAGCCATGAGAAAGGTTTTTAAATCTTGGGAAGATGGAGAGAGGGACATAGGATAGTTGACTCCAACATGACAGGAAGAGGCTGGAGATTGGGAATTGGCCATCAACCAAGCCTGTAGTAGTAAAGCCATGGTCCCGCATTGGAATTACTTGGGGAACTTATACAGTTCTGATACCCAGGCTCTCCTAGACCAGTTCAACCAATTCTAGGTGGGGGACTCAGGCATCAGTGTGTTTCGTAGCTCCCCGGGTGTTTTCCCTGTGCAGCCGAGCTTGGGAAACTGCCATGCTTTTTGGATGTCAAGGCGCTGTTGGAGGCTGGGTGTGACAGCACAGAGCCAGGTTGTCTTGTGGAAACCACAGCCACGGGTTTGCCACTGGCTCAGCATGGC…
HBEC_RP1_hgx3971v1_pB66_A-20	5p 3p	80740572 / 80740570	Homo sapiens - GPI	GID: 296080692	2821		N/A	GPI; [gi|296080692|ref|NM_001184722.1| Homo sapiens glucose-6-phosphate isomerase (GPI), transcript variant 1, mRNA]	2517	2042	??	AntiSense	3p	97.2 / 74.2	CTGGGGCAGGAGAATAGCTTGAACCCGGGAGGCGGAGGTTGCAGTGAGCCGAGATTGCACCACTGCACTCCAGTCTGGGTGACAGAGCGAGACTCAAAAAAAAAAAAAATTCCAGTTTTCAATATCTGGCCTTTTAAAGCAAAAA	AGGAACCCCCCCCCCTCCCCCAAAAAAGTGTGTTAAAATCTCTCGGCGCGGGGCACAAAATGGGGCGAAAATTCTAACCCGGGGGGGGGGTCTCTCTCCGCGATTTCCCCCCCCCCCCCCCCCTTTGGGGGGAAAGCCGAACCTCAAAAAAAAAAATCCCCGTTTTCAAATTTCCCCTTTAAAAAACAAAAAACAACCTAGGTTTTTGCCGGGAAAATGCCATTATTTTTCGGTTTTGTGCCCCGGGAATTTCCCCCGAAAACAAAACATAATTTTCCAATCCGTTTTTTAAGAACCCTTTGGGTGGAACACGGGGATTCCAAATTTTTTCCAATTCAAAAAAGGTGGGGGAGTGGGAAAAAACAGTCTTTGGGGATTTTGGGTAACACAAGGGCCAAA…	CTGAGGCAGGAGAATAGCTTGAACCCGGGAGGCGGAGGTTGCAGTGAGCCGAGATTGCACCACTGCACTCCAGTCTGGGTGACAGAGCGAGACTCAAAAAAAAAAAATTCCAGTTTTCAATATCTGCCTTTTAAAGCAAAAGAACTACCTGAGCGTCTTGCCAGGAGATGGCAGTCATCCTCGGTCTTGTCCAGGAATTCACCCGAAACAAACATAATCTCAATGCAGTTTTTAGAACCATCGAGTGAACAGAGTATCCAATTTCTGCAGTCACAGAGGTGAGGAGTGGAAAACAGTCTTGGGATTTGGTGACACAGGCCAAGTTGCCGTCCTGACTGATTGTGCCCCCACCCCACTATTGTCTTCTCAGGGCACCTTGCTCCACTCTAGACCCGCTCA…
HBEC_RP1_hgx3971v1_pB27_B-16	5p 3p	80740607	Homo sapiens - NCAPD2	GID: 178056551	9918		N/A	NCAPD2; [gi|178056551|ref|NM_014865.3| Homo sapiens non-SMC condensin I complex, subunit D2 (NCAPD2), mRNA]	2647	2100	??	AntiSense		99.8 / 99.8	CGGGGCCCTCTGCCAGTTGGTAAATGAGGGTCACTGCCACCTCTTTGAATGGGATCCAGAGTGGGTCTGGGTGGACAAAGCCTTTTGTGACTGTCTCCCGCAGTCGCTCAAACAACCTGTGTTCCTGAGGCAGCCGGAAGGGGGGGTGACGTTTGCCCAGAGAAGGCTTTCTCCTGTCCGAGATGTTGGCAATGGCATGGCACACCTGCTGGGCCAGCCTGTAGTCCTGTGGAAACTTCTCATCCAGCCCTATGCTCATCAGTGTGTCTAAATTGCTTCCCACAATTTCTGGCTTTCCTCGTGCCATCATGCCAAGAAGCATGACAGAGGAACAGCGCTCCAGAGGACAGCAGGCGACCTTCTCGGTGGCCCGCTCCCACAGCAGCTGGGTCACTGCTG…	TTGGGGGGTGGGGGTCAGGAAAAAAAGAGGCGAGTAATACACTACAATGGATGATGTATATAACTATCTATTCGATGATGAAGATACCCCACCAAACCCAAAAAAAGAGATCCTAGAACTAGCCATGGCCGCAGGGGCACGAACGGGGCCCTCTGCCAGTTGGTAAATGAGGGTCACTGCCACCTCTTTGAATGGGATCCAGAGTGGGTCTGGGTGGACAAAGCCTTTTGTGACTGTCTCCCGCAGTCGCTCAAACAACCTGTGTTCCTGAGGCAGCCGGAAGGGGGGGTGACGTTTGCCCAGAGAAGGCTTTCTCCTGTCCGAGATGTTGGCAATGGCATGGCACACCTGCTGGGCCAGCCTGTAGTCCTGTGGAAACTTCTCATCCAGCCCTATGCT…	CGGGGCCCTCTGCCAGTTGGTAAATGAGGGTCACTGCCACCTCTTTGAATGGGATCCAGAGTGGGTCTGGGTGGACAAAGCCTTTTGTGACTGTCTCCCGCAGTCGCTCAAACAACCTGTGTTCCTGAGGCAGCCGGAAGGGGGGGTGACGTTTGCCCAGAGAAGGCTTTCTCCTGTCCGAGATGTTGGCAATGGCATGGCACACCTGCTGGGCCAGCCTGTAGTCCTGTGGAAACTTCTCATCCAGCCCTATGCTCACCAGTGTGTCTAAATTGCTTCCCACAATTTCTGGCTTTCCTCGTGCCATCATGCCAAGAAGCATGACAGAGGAACAGCGCTCCAGAGGACAGCAGGCGACCTTCTCGGTGGCCCGCTCCCACAGCAGCTGGGTCACTGCTG…
HBEC_RP1_hgx3971v1_pB66_A-46	5p 3p	80740599	Homo sapiens - PAX6	GID: 386642908	5080		E	PAX6; [gi|386642908|ref|NM_000280.4| Homo sapiens paired box 6 (PAX6), transcript variant 1, mRNA]	198	840	IF	Sense		94.7 / 97.8	CAGACCCAGGGCAATCGGTGGTAGTAAACCGAGAGTAGCGACTCCAGAAGTTGTAAGCAAAATAGCCCAGTATAAGCGGGAGTGCCCGTCCATCTTTGCTTGGGAAATCCGAGACAGATTACTGTCCGAGGGGGTCTGTACCAACGATAACATACCAAGCGTGTCATCAATAAACAGAGTTCTTCGCAACCTGGCTAGCGAAAAGCAACAGATGGGCGCAGACGGCATGTATGATAAACTAAGGAAGTTGAACGGGCAGACCGGAAGCTGGGGCACCCGCCCTGGTTGGTATCCGGGGACTTCGGTGCCAGGGCAACCTACGCAAGATGGCTGCCAGCAACAGGAAGGAGGGGGAGAGAATACCAACTCCATCAGTTCCAACGGAGAAGATTCAGATGA…	AAAAAAAAAGAGGATCCTAGAACTAGCATGGCCCGCAGGGCCAGACAAGACCCAGGGCATCGGTGTAGTAACTAGAGTAGCGACTCCAGAAGTGTAGCAAAATAGCCCAGTATAGCGGGAGTGCCGTCATCTTTGCTGGGAAATCCGAGACAGATTACTGTCCGAGGGGGTCTGTACCAAACGATAACATACCCAAGCGTGTCATCAATAAACAGAGTTCTTCGCAACCTGGCTAGCGAAAAGCAACAGATGGGCGCAGACGGCATGTATGATAAACTAAGGAAGTTGAACGGGCAGACCGGAAGCTGGGGCACCCGCCCTGGTTGGTATCCGGGGACTTCGGTGCCAGGGCAACCTACGCAAGATGGCTGCCAGCAACAGGAAGGAGGGGGAGAGAAT…	CAGACCCAGGGCAATCGGTGGTAGTAAACCGAGAGTAGCGACTCCAGAAGTTGTAAGCAAAATAGCCCAGTATAAGCGGGAGTGCCCGTCCATCTTTGCTTGGGAAATCCGAGACAGATTACTGTCCGAGGGGGTCTGTACCAACGATAACATACCAAGCGTGTCATCAATAAACAGAGTTCTTCGCAACCTGGCTAGCGAAAAGCAACAGATGGGCGCAGACGGCATGTATGATAAACTAAGGATGTTGAACGGGCAGACCGGAAGCTGGGGCACCCGCCCTGGTTGGTATCCGGGGACTTCGGTGCCAGGGCAACCTACGCAAGATGGCTGCCAGCAACAGGAAGGAGGGGGAGAGAATACCAACTCCATCAGTTCCAACGGAGAAGATTCAGATGA…
HBEC_RP1_hgx3971v1_pB66_A-9	5p 3p	80740599	Homo sapiens - PAX6	GID: 386642908	5080		E	PAX6; [gi|386642908|ref|NM_000280.4| Homo sapiens paired box 6 (PAX6), transcript variant 1, mRNA]	198	840	IF	Sense		99.2 / 98.5	CAGACCCAGGGCAATCGGTGGTAGTAAACCGAGAGTAGCGACTCCAGAAGTTGTAAGCAAAATAGCCCAGTATAAGCGGGAGTGCCCGTCCATCTTTGCTTGGGAAATCCGAGACAGATTACTGTCCGAGGGGGTCTGTACCAACGATAACATACCAAGCGTGTCATCAATAAACAGAGTTCTTCGCAACCTGGCTAGCGAAAAGCAACAGATGGGCGCAGACGGCATGTATGATAAACTAAGGAAGTTGAACGGGCAGACCGGAAGCTGGGGCACCCGCCCTGGTTGGTATCCGGGGACTTCGGTGCCAGGGCAACCTACGCAAGATGGCTGCCAGCAACAGGAAGGAGGGGGAGAGAATACCAACTCCGTCAGTTCCGACGGAGAAGATTCAGATGA…	CATCTATTCGGATGATGAAGATACCCCCACCAACCAAAAAAAGAGATCTAGACTAGCCATGCGCAGGGCACGAACAGACCCAGGGCATCGTGTAGTAAACCGAGAGTAGCGACTCCAGAAGTGTAAGCAAATAGCCCAGTATAAGCGGGAGTGCCCGTCCATCTTTGCTTGGGAAATCCGAGACAGATTACTGTCCGAGGGGGTCTGTACCAACGATAACATACCAAGCGTGTCATCAATAAACAGAGTTCTTCGCAACCTGGCTAGCGAAAAGCAACAGATGGGCGCAGACGGCATGTATGATAAACTAAGGAAGTTGAACGGGCAGACCGGAAGCTGGGGCACCCGCCCTGGTTGGTATCCGGGGACTTCGGTGCCAGGGCAACCTACGCAAGATGG…	CAGACCCAGGGCAATCGGTGGTAGTAAACCGAGAGTAGCGACTCCAGAAGTTGTAAGCAAAATAGCCCAGTATAAGCGGGAGTGCCCGTCCATCTTTGCTTGGGAAATCCGAGACAGATTACTGTCCGAGGGGGTCTGTACCAACGATAACATACCAAGCGTGTCATCAATAAACAGAGTTCTTCGCAACCTGGCTAGCGAAAAGCAACAGATGGGCGCAGACGGCATGTATGATAAACTAAGGATGTTGAACGGGCAGACCGGAAGCTGGGGCACCCGCCCTGGTTGGTATCCGGGGACTTCGGTGCCAGGGCAACCTACGCAAGATGGCTGCCAGCAACAGGAAGGAGGGGGAGAGAATACCAACTCCATCAGTTCCAACGGAGAAGATTCAGATGA…
HBEC_RP1_hgx3971v1_pB66_A-48	5p 3p	80740599	Homo sapiens - PAX6	GID: 386642908	5080		E	PAX6; [gi|386642908|ref|NM_000280.4| Homo sapiens paired box 6 (PAX6), transcript variant 1, mRNA]	198	840	IF	Sense		97.5 / 94.7	CAGACCCAGGGCAATCGGTGGTAGTAAACCGAGAGTAGCGACTCCAGAAGTTGTAAGCAAAATAGCCCAGTATAAGCGGGAGTGCCCGTCCATCTTTGCTTGGGAAATCCGAGACAGATTACTGTCCGAGGGGGTCTGTACCAACGATAACATACCAAGCGTGTCATCAATAAACAGAGTTCTTCGCAACCTGGCTAGCGAAAAGCAACAGATGGGCGCAGACGGCATGTATGATAAACTAAGGAAGTTGAACGGGCAGACCGGAAGCTGGGGCACCCGCCCTGGTTGGTATCCGGGGACTTCGGTGCCAGGGCAACCTACGCAAGATGGCTGCCAGCAACAGGAAGGAGGGGGAGAGAATACCAACTCCATCAGTTCCAACGGAGAAGATTCAGATGA…	CCGAGAGGTAGCGACCTCCAGAGTTGTAGCAAATAGCCAGATAAGCGGGAGTGCGTCATCTTGCTGCATCGAGACAGATACGTCGAGGGGGTCTGTACACGATAACATACAGCGTGTCATCATAAACAGAGTCTCGCACTGCTAGCGAAAAGCAACAGATGGGCGCAGACGGCATGTATGATAAACTAAGGAAGTTGAACGGGCAGACCGGAAGCTGGGGCACCCGCCCTGGTTGGTATCCGGGGACTTCGGTGCCAGGGCAACCTACGCAAGATGGCTGCCAGCAACAGGAAGGAGGGGGAGAGAATACCAACTCCATCAGTTCCAACGGAGAAGATTCAGATGAGGCTCAAATGCGACTTCAGCTGAAGCGGAAGCTGCAAAGAAATAGAACATCCT…	CAGACCCAGGGCAATCGGTGGTAGTAAACCGAGAGTAGCGACTCCAGAAGTTGTAAGCAAAATAGCCCAGTATAAGCGGGAGTGCCCGTCCATCTTTGCTTGGGAAATCCGAGACAGATTACTGTCCGAGGGGGTCTGTACCAACGATAACATACCAAGCGTGTCATCAATAAACAGAGTTCTTCGCAACCTGGCTAGCGAAAAGCAACAGATGGGCGCAGACGGCATGTATGATAAACTAAGGATGTTGAACGGGCAGACCGGAAGCTGGGGCACCCGCCCTGGTTGGTATCCGGGGACTTCGGTGCCAGGGCAACCTACGCAAGATGGCTGCCAGCAACAGGAAGGAGGGGGAGAGAATACCAACTCCATCAGTTCCAACGGAGAAGATTCAGATGA…
HBEC_RP1_hgx3971v1_pB27_B-3	5p 3p	80740626	Homo sapiens - PAX7	GID: 207029268	5081		F	PAX7; [gi|207029268|ref|NM_002584.2| Homo sapiens paired box 7 (PAX7), transcript variant 1, mRNA]	537	930	IF	Sense		100.0 / 100.0	CGGCGAAAAGAAGGCCAAACACAGCATCGACGGCATCCTGGGCGACAAAGGGAACCGGCTGGACGAGGGCTCGGATGTGGAGTCGGAACCTGACCTCCCACTGAAGCGCAAGCAGCGACGCAGTCGGACCACATTCACGGCCGAGCAGCTGGAGGAGCTGGAGAAGGCCTTTGAGAGGACCCACTACCCAGACATATACACCCGCGAGGAGCTGGCGCAGAGGACCAAGCTGACAGAGGCGCGTGTGCAGGTCTGGTTCAGTAACCGCCGCGCCCGTTGGCGTAAGCAGGCAGGAGCCAACCAGCTGGCGGCGTTCAACCACCTTCTGCCAGGAGGCTTCCCACCCACCGGCATGCCCACGCTGCCCCCCTACCAGCTGCCGGACTCCACCTAC	CGGCGAAAAGAAGGCCAAACACAGCATCGACGGCATCCTGGGCGACAAAGGGAACCGGCTGGACGAGGGCTCGGATGTGGAGTCGGAACCTGACCTCCCACTGAAGCGCAAGCAGCGACGCAGTCGGACCACATTCACGGCCGAGCAGCTGGAGGAGCTGGAGAAGGCCTTTGAGAGGACCCACTACCCAGACATATACACCCGCGAGGAGCTGGCGCAGAGGACCAAGCTGACAGAGGCGCGTGTGCAGGTCTGGTTCAGTAACCGCCGCGCCCGTTGGCGTAAGCAGGCAGGAGCCAACCAGCTGGCGGCGTTCAACCACCTTCTGCCAGGAGGCTTCCCACCCACCGGCATGCCCACGCTGCCCCCCTACCAGCTGCCGGACTCCACCTAC	CGGCGAAAAGAAGGCCAAACACAGCATCGACGGCATCCTGGGCGACAAAGGGAACCGGCTGGACGAGGGCTCGGATGTGGAGTCGGAACCTGACCTCCCACTGAAGCGCAAGCAGCGACGCAGTCGGACCACATTCACGGCCGAGCAGCTGGAGGAGCTGGAGAAGGCCTTTGAGAGGACCCACTACCCAGACATATACACCCGCGAGGAGCTGGCGCAGAGGACCAAGCTGACAGAGGCGCGTGTGCAGGTCTGGTTCAGTAACCGCCGCGCCCGTTGGCGTAAGCAGGCAGGAGCCAACCAGCTGGCGGCGTTCAACCACCTTCTGCCAGGAGGCTTCCCACCCACCGGCATGCCCACGCTGCCCCCCTACCAGCTGCCGGACTCCACCTAC
HBEC_RP1_hgx3971v1_pB27_B-10	5p 3p	80740626	Homo sapiens - PAX7	GID: 207029268	5081		F	PAX7; [gi|207029268|ref|NM_002584.2| Homo sapiens paired box 7 (PAX7), transcript variant 1, mRNA]	537	930	IF	Sense		100.0 / 100.0	CGGCGAAAAGAAGGCCAAACACAGCATCGACGGCATCCTGGGCGACAAAGGGAACCGGCTGGACGAGGGCTCGGATGTGGAGTCGGAACCTGACCTCCCACTGAAGCGCAAGCAGCGACGCAGTCGGACCACATTCACGGCCGAGCAGCTGGAGGAGCTGGAGAAGGCCTTTGAGAGGACCCACTACCCAGACATATACACCCGCGAGGAGCTGGCGCAGAGGACCAAGCTGACAGAGGCGCGTGTGCAGGTCTGGTTCAGTAACCGCCGCGCCCGTTGGCGTAAGCAGGCAGGAGCCAACCAGCTGGCGGCGTTCAACCACCTTCTGCCAGGAGGCTTCCCACCCACCGGCATGCCCACGCTGCCCCCCTACCAGCTGCCGGACTCCACCTAC	CGGCGAAAAGAAGGCCAAACACAGCATCGACGGCATCCTGGGCGACAAAGGGAACCGGCTGGACGAGGGCTCGGATGTGGAGTCGGAACCTGACCTCCCACTGAAGCGCAAGCAGCGACGCAGTCGGACCACATTCACGGCCGAGCAGCTGGAGGAGCTGGAGAAGGCCTTTGAGAGGACCCACTACCCAGACATATACACCCGCGAGGAGCTGGCGCAGAGGACCAAGCTGACAGAGGCGCGTGTGCAGGTCTGGTTCAGTAACCGCCGCGCCCGTTGGCGTAAGCAGGCAGGAGCCAACCAGCTGGCGGCGTTCAACCACCTTCTGCCAGGAGGCTTCCCACCCACCGGCATGCCCACGCTGCCCCCCTACCAGCTGCCGGACTCCACCTAC	CGGCGAAAAGAAGGCCAAACACAGCATCGACGGCATCCTGGGCGACAAAGGGAACCGGCTGGACGAGGGCTCGGATGTGGAGTCGGAACCTGACCTCCCACTGAAGCGCAAGCAGCGACGCAGTCGGACCACATTCACGGCCGAGCAGCTGGAGGAGCTGGAGAAGGCCTTTGAGAGGACCCACTACCCAGACATATACACCCGCGAGGAGCTGGCGCAGAGGACCAAGCTGACAGAGGCGCGTGTGCAGGTCTGGTTCAGTAACCGCCGCGCCCGTTGGCGTAAGCAGGCAGGAGCCAACCAGCTGGCGGCGTTCAACCACCTTCTGCCAGGAGGCTTCCCACCCACCGGCATGCCCACGCTGCCCCCCTACCAGCTGCCGGACTCCACCTAC
HBEC_RP1_hgx3971v1_pB66_A-44	5p 3p	80740626	Homo sapiens - PAX7	GID: 207029268	5081		F	PAX7; [gi|207029268|ref|NM_002584.2| Homo sapiens paired box 7 (PAX7), transcript variant 1, mRNA]	537	930	IF	Sense		100.0 / 100.0	CGGCGAAAAGAAGGCCAAACACAGCATCGACGGCATCCTGGGCGACAAAGGGAACCGGCTGGACGAGGGCTCGGATGTGGAGTCGGAACCTGACCTCCCACTGAAGCGCAAGCAGCGACGCAGTCGGACCACATTCACGGCCGAGCAGCTGGAGGAGCTGGAGAAGGCCTTTGAGAGGACCCACTACCCAGACATATACACCCGCGAGGAGCTGGCGCAGAGGACCAAGCTGACAGAGGCGCGTGTGCAGGTCTGGTTCAGTAACCGCCGCGCCCGTTGGCGTAAGCAGGCAGGAGCCAACCAGCTGGCGGCGTTCAACCACCTTCTGCCAGGAGGCTTCCCACCCACCGGCATGCCCACGCTGCCCCCCTACCAGCTGCCGGACTCCACCTAC	CGGCGAAAAGAAGGCCAAACACAGCATCGACGGCATCCTGGGCGACAAAGGGAACCGGCTGGACGAGGGCTCGGATGTGGAGTCGGAACCTGACCTCCCACTGAAGCGCAAGCAGCGACGCAGTCGGACCACATTCACGGCCGAGCAGCTGGAGGAGCTGGAGAAGGCCTTTGAGAGGACCCACTACCCAGACATATACACCCGCGAGGAGCTGGCGCAGAGGACCAAGCTGACAGAGGCGCGTGTGCAGGTCTGGTTCAGTAACCGCCGCGCCCGTTGGCGTAAGCAGGCAGGAGCCAACCAGCTGGCGGCGTTCAACCACCTTCTGCCAGGAGGCTTCCCACCCACCGGCATGCCCACGCTGCCCCCCTACCAGCTGCCGGACTCCACCTAC	CGGCGAAAAGAAGGCCAAACACAGCATCGACGGCATCCTGGGCGACAAAGGGAACCGGCTGGACGAGGGCTCGGATGTGGAGTCGGAACCTGACCTCCCACTGAAGCGCAAGCAGCGACGCAGTCGGACCACATTCACGGCCGAGCAGCTGGAGGAGCTGGAGAAGGCCTTTGAGAGGACCCACTACCCAGACATATACACCCGCGAGGAGCTGGCGCAGAGGACCAAGCTGACAGAGGCGCGTGTGCAGGTCTGGTTCAGTAACCGCCGCGCCCGTTGGCGTAAGCAGGCAGGAGCCAACCAGCTGGCGGCGTTCAACCACCTTCTGCCAGGAGGCTTCCCACCCACCGGCATGCCCACGCTGCCCCCCTACCAGCTGCCGGACTCCACCTAC
HBEC_RP1_hgx3971v1_pB66_A-36	5p 3p	80740639	Homo sapiens - PEA15	GID: 662033921	8682		N/A	PEA15; [gi|662033921|ref|NM_001297576.1| Homo sapiens phosphoprotein enriched in astrocytes 15 (PEA15), transcript variant 1, mRNA]	524	919	OOF2	Sense	3p	99.7 / 99.7	CACACATCGTGGGCAACTCACCATCTACCCACTTACTAACCTGGTCCTAACCCCCTTACTGTGCGCGTGTGTGTGCGTGTGCGCACGCTCTGGCTGTTTGTCTATATGTCTAGCTCATCTAGTTCCTCTTCTTAAGGGGATGGGGGTCAGGGGCTAGGGGAGGGGGCTGAGTTTCCCCACTTTAGGAGGAGGTGGGGGCTATTTCTATGCAAATAGAAATCAGCACATTCCTCCTACTTCCCTTTCCTCCACTCCCCCCATATCTTTAAAGTGTGGAAGCAGAAAGGACCTGCATTTTCCTACATTGAGGAGCTGACATAGGGGTAAGGTATGGGAGAGGTAGGTGGATCCAGGGAAAAGCAGTGGGGACGGAAGGCAAAGAGACCACTCAACCCC	CACACATCGTGGGCAACTCACCATCTACCCACTTACTAACCTGGTCCTAACCCCCTTACTGTGCGCGTGTGTGTGCGTGTGCGCACGCTCTGGCTGTTTGTCTATATGTCTAGCTCATCTAGTTCCTCTTCTTAAGGGGATGGGGGTCAGGGGCTAGGGGAGGGGGCTGAGTTTCCCCACTTTAGGAGGAGGTGGGGGCTATTTCTATGCAAATAGAAATCAGCACATTCCTCCTACTTCCCTTTCCTCCACTCCCCCCATATCTTTAAAGTGTGGAAGCAGAAAGGACCTGCATTTTCCTACATTGAGGAGCTGACATAGGGGTAAGGTATGGGAGAGGTAGGTGGATCCAGGGAAAAGCAGTGGGGACGGAAGGCAAAGAGACCACTCAACCCC	GAGGGGGCAAGGGCAACCCACCATCTACCCACTTACTAACCTGGTCCTAACCCCCTTACTGTGCGCGTGTGTGTGCGTGTGCGCACGCTCTGGCTGTTTGTCTATATGTCTAGCTCATCTAGTTCCTCTTCTTAAGGGGATGGGGGTCAGGGGCTAGGGGAGGGGGCTGAGTTTCCCCACTTTAGGAGGAGGTGGGGGCTATTTCTATGCAAATAGAAATCAGCACATTCCTCCTACTTCCCTTTCCTCCACTCCCCCCATATCTTTAAAGTGTGGAAGCAGAAAGGACCTGCATTTTCCTACATTGAGGAGCTGACATAGGGGTAAGGTATGGGAGAGGTAGGTGGATCCAGGGAAAAGCAGTGGGGACGGAAGGCAAAGAGACCACTCAACCCC
HBEC_RP1_hgx3971v1_pB66_A-39	5p 3p	80740637	Homo sapiens - PKM2	GID: 332164771	5315		N/A	PKM2; [gi|332164771|ref|NM_002654.4| Homo sapiens pyruvate kinase, muscle (PKM2), transcript variant 1, mRNA]	154	950	OOF1	Sense		96.5 / 98.9	GGCCCAGCTTCCCGATCAGTGGAGACGTTGAAGGAGATGATTAAGTCTGGAATGAATGTGGCTCGTCTGAACTTCTCTCATGGAACTCATGAGTACCATGCGGAGACCATCAAGAATGTGCGCACAGCCACGGAAAGCTTTGCTTCTGACCCCATCCTCTACCGGCCCGTTGCTGTGGCTCTAGACACTAAAGGACCTGAGATCCGAACTGGGCTCATCAAGGGCAGCGGCACTGCAGAGGTGGAGCTGAAGAAGGGAGCCACTCTCAAAATCACGCTGGATAACGCCTACATGGAAAAGTGTGACGAGAACATCCTGTGGCTGGACTACAAGAACATCTGCAAGGTGGTGGAAGTGGGCAGCAAGATCTACGTGGATGATGGGCTTATTTCTCTCCAG…	GGTCTGAACTTCTTCTCATTGGAACTCATGAGTACATGCGGAGACCATCAAGAATGTGCGCACAGCACGGAAGCTTGCTCTGACCCCATCCTCTACCGGCCCGTTGCTGTGGCTCTAGACACTAAAGGACTGAGATCCGAACTGGGCTCATCAAGGGCAGCGGCACTGCAGAGGTGGAGCTGAAGAAGGGAGCCACTCTCAAAATCACGCTGGATAACGCCTACATGGAAAAGTGTGACGAGAACATCCTGTGGCTGGACTACAAGAACATCTGCAAGGTGGTGGAAGTGGGCAGCAAGATCTACGTGGATGATGGGCTTATTTCTCTCCAGGTGAAGCAGAAAGGTGCCGACTTCCTGGTGACGGAGGTGGAAAATGGTGGCTCCTTGGGCAGCAAGA…	GGCCCAGCTTCCCGATCAGTGGAGACGTTGAAGGAGATGATTAAGTCTGGAATGAATGTGGCTCGTCTGAACTTCTCTCATGGAACTCATGAGTACCATGCGGAGACCATCAAGAATGTGCGCACAGCCACGGAAAGCTTTGCTTCTGACCCCATCCTCTACCGGCCCGTTGCTGTGGCTCTAGACACTAAAGGACCTGAGATCCGAACTGGGCTCATCAAGGGCAGCGGCACTGCAGAGGTGGAGCTGAAGAAGGGAGCCACTCTCAAAATCACGCTGGATAACGCCTACATGGAAAAGTGTGACGAGAACATCCTGTGGCTGGACTACAAGAACATCTGCAAGGTGGTGGAAGTGGGCAGCAAGATCTACGTGGATGATGGGCTTATTTCTCTCCAG…
HBEC_RP1_hgx3971v1_pB27_B-6	5p 3p	80740611	Homo sapiens - RABGAP1L	GID: 344217730	9910		A	RABGAP1L; [gi|344217730|ref|NM_014857.4| Homo sapiens RAB GTPase activating protein 1-like (RABGAP1L), transcript variant 1, mRNA]	-154	913	IF	Sense		99.6 / 99.9	TCGGGCTCCAGCGGTGGCGGAGCGAACGGGACCGGCCCGGCTTCAGAGCGCGAGGTGGAGGGTGGAACGCGGGCGCCTGAAGGAGTTGTTGTCTCGGCAGCGCCCGCGGAGACGTGAAGAGGTGGTTGTGGGAAGAGAAGTTTACAGAACTGAAATGGAGGTCAGAGCTTCATTACAGAAGGTTAGTGGATCATCTGATTCTGTGGCTACAATGAACAGTGAAGAATTTGTTTTGGTTCCTCAGTATGCAGATGATAATTCTACAAAACATGAAGAAAAACCTCAACTGAAGATAGTTTCTAATGGTGATGAACAATTGGAAAAAGCCATGGAAGAGATTTTGAGAGATTCCGAGAAAAGGCCAAGCAGTCTTCTTGTTGATTGTCAAAGTTCCAGTGA…	AAAGTTCCCAGTGAGATTTCAGACCATTCGTTTGGAGATATTCCAGCCAGCCAAACAAATAAGCCATCTCTTCAGTTAATTTTGGATCCGTCTAACACAGAAATTTCTACACCCAGACCATCTTCTCCAGGTGGACTACCTGAAGAAGATAGTGTTTTATTTAATAAACTGACCTACTTAGGATGTATGAAGGTTTCTTCCCCACGTAATGAAGTAGAGGCTTTACGGGCAATGGCAACCATGAAATCTTCCAGTCAATACCCCTTTCCTGTTACCCTGTATGTACCAAATGTTCCAGAAGGTTCTGTGAGAATTATAGACCAATCCAGCAATGTGGAGATAGCATCTTTTCCAATCTATAAGGTGTTATTCTGTGCACGTGGACATGACGGAACAACA…	TCGGGCTCCAGCGGTGGCGGAGCGAACGGGACCGGCCCGGCTTCAGAGCGCGAGGTGGAGGGTGGAACGCGGGCGCCTGAAGGAGTTGTTGTCTCGGCAGCGCCCGCGGAGACGTGAAGAGGTGGTTGTGGGAAGAGAAGTTTGCAGAACTGAAATGGAGGTCAGAGCTTCATTACAGAAGGTTAGTGGATCATCTGATTCTGTGGCTACAATGAACAGTGAAGAATTTGTTTTGGTTCCTCAGTATGCAGATGATAATTCTACAAAACATGAAGAAAAACCTCAACTGAAGATAGTTTCTAATGGTGATGAACAATTGGAAAAAGCCATGGAAGAGATTTTGAGAGATTCCGAGAAAAGGCCAAGCAGTCTTCTTGTTGATTGTCAAAGTTCCAGTGA…
HBEC_RP1_hgx3971v1_pB27_B-4	5p 3p	80740611	Homo sapiens - RABGAP1L	GID: 344217730	9910		A	RABGAP1L; [gi|344217730|ref|NM_014857.4| Homo sapiens RAB GTPase activating protein 1-like (RABGAP1L), transcript variant 1, mRNA]	-154	913	IF	Sense		99.2 / 99.9	TCGGGCTCCAGCGGTGGCGGAGCGAACGGGACCGGCCCGGCTTCAGAGCGCGAGGTGGAGGGTGGAACGCGGGCGCCTGAAGGAGTTGTTGTCTCGGCAGCGCCCGCGGAGACGTGAAGAGGTGGTTGTGGGAAGAGAAGTTTACAGAACTGAAATGGAGGTCAGAGCTTCATTACAGAAGGTTAGTGGATCATCTGATTCTGTGGCTACAATGAACAGTGAAGAATTTGTTTTGGTTCCTCAGTATGCAGATGATAATTCTACAAAACATGAAGAAAAACCTCAACTGAAGATAGTTTCTAATGGTGATGAACAATTGGAAAAAGCCATGGAAGAGATTTTGAGAGATTCCGAGAAAAGGCCAAGCAGTCTTCTTGTTGATTGTCAAAGTTCCAGTGA…	GTTCCAGTGAGATTTCAGACCATTCGTTTGGAGATATTCCAGCCAGCCAAACAAATAAGCCATCTCTTCAGTTAATTTGGATCCGTCTAACACAGAAATTTCTACACCCAGACCATCTTCTCCAGGTGGACTACCTGAAGAAGATAGTGTTTTATTTAATAAACTGACCTACTTAGGATGTATGAAGGTTTCTTCCCCACGTAATGAAGTAGAGGCTTTACGGGCAATGGCAACCATGAAATCTTCCAGTCAATACCCCTTTCCTGTTACCCTGTATGTACCAAATGTTCCAGAAGGTTCTGTGAGAATTATAGACCAATCCAGCAATGTGGAGATAGCATCTTTTCCAATCTATAAGGTGTTATTCTGTGCACGTGGACATGACGGAACAACAGAGAG…	TCGGGCTCCAGCGGTGGCGGAGCGAACGGGACCGGCCCGGCTTCAGAGCGCGAGGTGGAGGGTGGAACGCGGGCGCCTGAAGGAGTTGTTGTCTCGGCAGCGCCCGCGGAGACGTGAAGAGGTGGTTGTGGGAAGAGAAGTTTGCAGAACTGAAATGGAGGTCAGAGCTTCATTACAGAAGGTTAGTGGATCATCTGATTCTGTGGCTACAATGAACAGTGAAGAATTTGTTTTGGTTCCTCAGTATGCAGATGATAATTCTACAAAACATGAAGAAAAACCTCAACTGAAGATAGTTTCTAATGGTGATGAACAATTGGAAAAAGCCATGGAAGAGATTTTGAGAGATTCCGAGAAAAGGCCAAGCAGTCTTCTTGTTGATTGTCAAAGTTCCAGTGA…
HBEC_RP1_hgx3971v1_pB27_B-8	5p 3p	80740611	Homo sapiens - RABGAP1L	GID: 344217730	9910		A	RABGAP1L; [gi|344217730|ref|NM_014857.4| Homo sapiens RAB GTPase activating protein 1-like (RABGAP1L), transcript variant 1, mRNA]	-154	913	IF	Sense		99.2 / 99.4	TCGGGCTCCAGCGGTGGCGGAGCGAACGGGACCGGCCCGGCTTCAGAGCGCGAGGTGGAGGGTGGAACGCGGGCGCCTGAAGGAGTTGTTGTCTCGGCAGCGCCCGCGGAGACGTGAAGAGGTGGTTGTGGGAAGAGAAGTTTACAGAACTGAAATGGAGGTCAGAGCTTCATTACAGAAGGTTAGTGGATCATCTGATTCTGTGGCTACAATGAACAGTGAAGAATTTGTTTTGGTTCCTCAGTATGCAGATGATAATTCTACAAAACATGAAGAAAAACCTCAACTGAAGATAGTTTCTAATGGTGATGAACAATTGGAAAAAGCCATGGAAGAGATTTTGAGAGATTCCGAGAAAAGGCCAAGCAGTCTTCTTGTTGATTGTCAAAGTTCCAGTGA…	AAGTTTCCAGTGAGATTTCAGACCATTCGTTTGGGAGATATTCCAGCCAGCCAAACAAATAAGCCATCTCTTCAGTTAATTTGGGATCCGTCTAACACAGAAATTTCTACACCCAGACCATCTTCTCCAGGTGGACTACCTGAAGAAGATAGTGTTTTATTTAATAAACTGACCTACTTAGGATGTATGAAGGTTTCTTCCCCACGTAATGAAGTAGAGGCTTTACGGGCAATGGCAACCATGAAATCTTCCAGTCAATACCCCTTTCCTGTTACCCTGTATGTACCAAATGTTCCAGAAGGTTCTGTGAGAATTATAGACCAATCCAGCAATGTGGAGATAGCATCTTTTCCAATCTATAAGGTGTTATTCTGTGCACGTGGACATGACGGAACAACA…	TCGGGCTCCAGCGGTGGCGGAGCGAACGGGACCGGCCCGGCTTCAGAGCGCGAGGTGGAGGGTGGAACGCGGGCGCCTGAAGGAGTTGTTGTCTCGGCAGCGCCCGCGGAGACGTGAAGAGGTGGTTGTGGGAAGAGAAGTTTGCAGAACTGAAATGGAGGTCAGAGCTTCATTACAGAAGGTTAGTGGATCATCTGATTCTGTGGCTACAATGAACAGTGAAGAATTTGTTTTGGTTCCTCAGTATGCAGATGATAATTCTACAAAACATGAAGAAAAACCTCAACTGAAGATAGTTTCTAATGGTGATGAACAATTGGAAAAAGCCATGGAAGAGATTTTGAGAGATTCCGAGAAAAGGCCAAGCAGTCTTCTTGTTGATTGTCAAAGTTCCAGTGA…
HBEC_RP1_hgx3971v1_pB27_B-9	5p 3p	80740611	Homo sapiens - RABGAP1L	GID: 344217730	9910		A	RABGAP1L; [gi|344217730|ref|NM_014857.4| Homo sapiens RAB GTPase activating protein 1-like (RABGAP1L), transcript variant 1, mRNA]	-154	913	IF	Sense		98.8 / 99.7	TCGGGCTCCAGCGGTGGCGGAGCGAACGGGACCGGCCCGGCTTCAGAGCGCGAGGTGGAGGGTGGAACGCGGGCGCCTGAAGGAGTTGTTGTCTCGGCAGCGCCCGCGGAGACGTGAAGAGGTGGTTGTGGGAAGAGAAGTTTACAGAACTGAAATGGAGGTCAGAGCTTCATTACAGAAGGTTAGTGGATCATCTGATTCTGTGGCTACAATGAACAGTGAAGAATTTGTTTTGGTTCCTCAGTATGCAGATGATAATTCTACAAAACATGAAGAAAAACCTCAACTGAAGATAGTTTCTAATGGTGATGAACAATTGGAAAAAGCCATGGAAGAGATTTTGAGAGATTCCGAGAAAAGGCCAAGCAGTCTTCTTGTTGATTGTCAAAGTTCCAGTGA…	TGTGATTGTCAAAGTTTCCAGTGAGATTTCAGACCATTCGTTTGGAGATATTCCCAGCCAGCCAAACAAATAAGCCATCTCTTCAGTTAATTTTGGATCCGTCTAACACAGAAATTTCTACACCCAGACCATCTTCTCCAGGTGGACTACCTGAAGAAGATAGTGTTTTATTTAATAAACTGACCTACTTAGGATGTATGAAGGTTTCTTCCCCACGTAATGAAGTAGAGGCTTTACGGGCAATGGCAACCATGAAATCTTCCAGTCAATACCCCTTTCCTGTTACCCTGTATGTACCAAATGTTCCAGAAGGTTCTGTGAGAATTATAGACCAATCCAGCAATGTGGAGATAGCATCTTTTCCAATCTATAAGGTGTTATTCTGTGCACGTGGACATG…	TCGGGCTCCAGCGGTGGCGGAGCGAACGGGACCGGCCCGGCTTCAGAGCGCGAGGTGGAGGGTGGAACGCGGGCGCCTGAAGGAGTTGTTGTCTCGGCAGCGCCCGCGGAGACGTGAAGAGGTGGTTGTGGGAAGAGAAGTTTGCAGAACTGAAATGGAGGTCAGAGCTTCATTACAGAAGGTTAGTGGATCATCTGATTCTGTGGCTACAATGAACAGTGAAGAATTTGTTTTGGTTCCTCAGTATGCAGATGATAATTCTACAAAACATGAAGAAAAACCTCAACTGAAGATAGTTTCTAATGGTGATGAACAATTGGAAAAAGCCATGGAAGAGATTTTGAGAGATTCCGAGAAAAGGCCAAGCAGTCTTCTTGTTGATTGTCAAAGTTCCAGTGA…
HBEC_RP1_hgx3971v1_pB27_B-13	5p 3p	80740611	Homo sapiens - RABGAP1L	GID: 344217730	9910		A	RABGAP1L; [gi|344217730|ref|NM_014857.4| Homo sapiens RAB GTPase activating protein 1-like (RABGAP1L), transcript variant 1, mRNA]	-154	913	IF	Sense		98.5 / 98.7	TCGGGCTCCAGCGGTGGCGGAGCGAACGGGACCGGCCCGGCTTCAGAGCGCGAGGTGGAGGGTGGAACGCGGGCGCCTGAAGGAGTTGTTGTCTCGGCAGCGCCCGCGGAGACGTGAAGAGGTGGTTGTGGGAAGAGAAGTTTACAGAACTGAAATGGAGGTCAGAGCTTCATTACAGAAGGTTAGTGGATCATCTGATTCTGTGGCTACAATGAACAGTGAAGAATTTGTTTTGGTTCCTCAGTATGCAGATGATAATTCTACAAAACATGAAGAAAAACCTCAACTGAAGATAGTTTCTAATGGTGATGAACAATTGGAAAAAGCCATGGAAGAGATTTTGAGAGATTCCGAGAAAAGGCCAAGCAGTCTTCTTGTTGATTGTCAAAGTTCCAGTGA…	CTTGTTGATGTCAAAGTCCAGTGAGATTTCAGACCATTCGTTTGAGATATCCAGCCAGCCAACAATAAGCCATCTCTCAGTTAATTTTGGATCCGTCTAACACAGAAATTTCTACACCCAGACCATCTTCTCCAGGTGGACTACCTGAAGAAGATAGTGTTTTATTTAATAAACTGACCTACTTAGGATGTATGAAGGTTTCTTCCCACGTAATGAAGTAGAGGCTTTACGGGCAATGGCAACCATGAAATCTTCCAGTCAATACCCCTTTCCTGTTACCCTGTATGTACCAAATGTTCCAGAAGGTTCTGTGAGAATTATAGACCAATCCAGCAATGTGGAGATAGCATCTTTTCCAATCTATAAGGTGTTATTCTGTGCACGTGGACATGACGGAAC…	TCGGGCTCCAGCGGTGGCGGAGCGAACGGGACCGGCCCGGCTTCAGAGCGCGAGGTGGAGGGTGGAACGCGGGCGCCTGAAGGAGTTGTTGTCTCGGCAGCGCCCGCGGAGACGTGAAGAGGTGGTTGTGGGAAGAGAAGTTTGCAGAACTGAAATGGAGGTCAGAGCTTCATTACAGAAGGTTAGTGGATCATCTGATTCTGTGGCTACAATGAACAGTGAAGAATTTGTTTTGGTTCCTCAGTATGCAGATGATAATTCTACAAAACATGAAGAAAAACCTCAACTGAAGATAGTTTCTAATGGTGATGAACAATTGGAAAAAGCCATGGAAGAGATTTTGAGAGATTCCGAGAAAAGGCCAAGCAGTCTTCTTGTTGATTGTCAAAGTTCCAGTGA…
HBEC_RP1_hgx3971v1_pB66_A-31	5p 3p	80740611	Homo sapiens - RABGAP1L	GID: 344217730	9910		A	RABGAP1L; [gi|344217730|ref|NM_014857.4| Homo sapiens RAB GTPase activating protein 1-like (RABGAP1L), transcript variant 1, mRNA]	-154	913	IF	Sense		99.1 / 93.5	TCGGGCTCCAGCGGTGGCGGAACGAACGGGACCGGCCCGGCTTCAGAGCGCGAGGTGGAGGGTGGAACGCGGGCGCCTGAAGGAGTTGTTGTCTCGGCAGCGCCCGCGGAGAC	TGGCTAGATGGTCAGAGTCCAGTGTAGCATCGAGATCATTCGTGAAGACTCCGACAAGCAACAAATGAGCATTCTCAGTGAGTTGGATCCGTCTGACACAGAAATTATCACACCTAGATCTTCTTCTCAAGGTGGACTACTGGAAGAAGATAGTGTTTTAATTTAATAACTGACCTACTTAGGATGTATGAAGGTTTCTTCCCCACGTAATGAAGTAGAGGCTTTACGGGCAATGGCAACCATGAAATCTTCCAGTCAATACCCCTTTCCTGTTACCCTGTATGTACCAAATGTTCCAGAAGGTTCTGTGAGAATTATAGACCAATCCAGCAATGTGGAGATAGCATCTTTTCCAATCTATAAGGTGTTATTCTGTGCACGTGGACATGACGGAACAAC…	TCGGGCTCCAGCGGTGGCGGAGCGAACGGGACCGGCCCGGCTTCAGAGCGCGAGGTGGAGGGTGGAACGCGGGCGCCTGAAGGAGTTGTTGTCTCGGCAGCGCCCGCGGAGACGTGAAGAGGTGGTTGTGGGAAGAGAAGTTTGCAGAACTGAAATGGAGGTCAGAGCTTCATTACAGAAGGTTAGTGGATCATCTGATTCTGTGGCTACAATGAACAGTGAAGAATTTGTTTTGGTTCCTCAGTATGCAGATGATAATTCTACAAAACATGAAGAAAAACCTCAACTGAAGATAGTTTCTAATGGTGATGAACAATTGGAAAAAGCCATGGAAGAGATTTTGAGAGATTCCGAGAAAAGGCCAAGCAGTCTTCTTGTTGATTGTCAAAGTTCCAGTGA…
HBEC_RP1_hgx3971v1_pB66_A-28	5p 3p	80740611	Homo sapiens - RABGAP1L	GID: 344217730	9910		A	RABGAP1L; [gi|344217730|ref|NM_014857.4| Homo sapiens RAB GTPase activating protein 1-like (RABGAP1L), transcript variant 1, mRNA]	-154	913	IF	Sense		96.9 / 99.6	TCGGGCTCCAGCGGTGGCGGAGCGAACGGGACCGGCCCGGCTTCAGAGCGCGAGGTGGAGGGTGGAACGCGGGCGCCTGAAGGAGTTGTTGTCTCGGCAGCGCCCGCGGAGACGTGAAGAGGTGGTTGTGGGAAGAGAAGTTTACAGAACTGAAATGGAGGTCAGAGCTTCATTACAGAAGGTTAGTGGATCATCTGATTCTGTGGCTACAATGAACAGTGAAGAATTTGTTTTGGTTCCTCAGTATGCAGATGATAATTCTACAAAACATGAAGAAAAACCTCAACTGAAGATAGTTTCTAATGGTGATGAACAATTGGAAAAAGCCATGGAAGAGATTTTGAGAGATTCCGAGAAAAGGCCAAGCAGTCTTCTTGTTGATTGTCAAAGTTCCAGTGA…	GATGTCAAAGTTCCAGTGAGATTTCAGACCATTCGTTTGGAGATATTCCCAGCCAGCCAAACAAATAAGCCATCTCTCAGTTAATTTGGGATCCGTCTAACACAGAAATTTCTACACCCAGACCATCTTCTCCAGGTGGACTACCTGAAGAAGATAGTGTTTTATTTAATAAACTGACCTACTTAGGATGTATGAAGGTTTCTTCCCCACGTAATGAAGTAGAGGCTTTACGGGCAATGGCAACCATGAAATCTTCCAGTCAATACCCCTTTCCTGTTACCCTGTATGTACCAAATGTTCCAGAAGGTTCTGTGAGAATTATAGACCAATCCAGCAATGTGGAGATAGCATCTTTTCCAATCTATAAGGTGTTATTCTGTGCACGTGGACATGACGGAA…	TCGGGCTCCAGCGGTGGCGGAGCGAACGGGACCGGCCCGGCTTCAGAGCGCGAGGTGGAGGGTGGAACGCGGGCGCCTGAAGGAGTTGTTGTCTCGGCAGCGCCCGCGGAGACGTGAAGAGGTGGTTGTGGGAAGAGAAGTTTGCAGAACTGAAATGGAGGTCAGAGCTTCATTACAGAAGGTTAGTGGATCATCTGATTCTGTGGCTACAATGAACAGTGAAGAATTTGTTTTGGTTCCTCAGTATGCAGATGATAATTCTACAAAACATGAAGAAAAACCTCAACTGAAGATAGTTTCTAATGGTGATGAACAATTGGAAAAAGCCATGGAAGAGATTTTGAGAGATTCCGAGAAAAGGCCAAGCAGTCTTCTTGTTGATTGTCAAAGTTCCAGTGA…
HBEC_RP1_hgx3971v1_pB27_B-14	5p 3p	80740611	Homo sapiens - RABGAP1L	GID: 344217730	9910		A	RABGAP1L; [gi|344217730|ref|NM_014857.4| Homo sapiens RAB GTPase activating protein 1-like (RABGAP1L), transcript variant 1, mRNA]	-94	1033	IF	Sense		99.5 / 99.4	GGTGGAACGCGGGCGCCTGAAGGAGTTGTTGTCTCGGCAGCGCCCGCGGAGACGTGAAGAGGTGGTTGTGGGAAGAGAAGTTTGCAGAACTGAAATGGAGGTCAGAGCTTCATTACAGAAGGTTAGTGGATCATCTGATTCTGTGGCTACAATGAACAGTGAAGAATTTGTTTTGGTTCCTCAGTATGCAGATGATAATTCTACAAAACATGAAGAAAAACCTCAACTGAAGATAGTTTCTAATGGTGATGAACAATTGGAAAAAGCCATGGAAGAGATTTTGAGAGATTCCGAGAAAAGGCCAAGCAGTCTTCTTGTTGATTGTCAAAGTTCCAGTGAGATTTCAGACCATTCGTTTGGAGATATTCCAGCCAGCCAAACAAATAAGCCATCTCTTCA…	TCCCAGGGTGGACTACCTGAAGAAGATAGTGTTTTATTTTAATAAACTGACCTACTTAGGATGTATGAAGGTTTCTTCCCCACGTAATGAAGTAGAGGCTTTACGGGCAATGGCAACCATGAAATCTTCCAGTCAATACCCCTTTCCTGTTACCCTGTATGTACCAAATGTTCCAGAAGGTTCTGTGAGAATTATAGACCAATCCAGCAATGTGGAGATAGCATCTTTTCCAATCTATAAGGTGTTATTCTGTGCACGTGGACATGACGGAACAACAGAGAGCAATTGCTTTGCATTTACAGAGAGTTCCCATGGTTCGGAAGAATTTCAGATACATGTTTTCTCCTGTGAAATTAAAGAGGCAGTAAGCAGAATTTTGTACAGTTTCTGTACAGCATT…	GGTGGAACGCGGGCGCCTGAAGGAGTTGTTGTCTCGGCAGCGCCCGCGGAGACGTGAAGAGGTGGTTGTGGGAAGAGAAGTTTGCAGAACTGAAATGGAGGTCAGAGCTTCATTACAGAAGGTTAGTGGATCATCTGATTCTGTGGCTACAATGAACAGTGAAGAATTTGTTTTGGTTCCTCAGTATGCAGATGATAATTCTACAAAACATGAAGAAAAACCTCAACTGAAGATAGTTTCTAATGGTGATGAACAATTGGAAAAAGCCATGGAAGAGATTTTGAGAGATTCCGAGAAAAGGCCAAGCAGTCTTCTTGTTGATTGTCAAAGTTCCAGTGAGATTTCAGACCATTCGTTTGGAGATATTCCAGCCAGCCAAACAAATAAGCCATCTCTTCA…
HBEC_RP1_hgx3971v1_pB66_A-4	3p	80740611	Homo sapiens - RABGAP1L	GID: 344217730	9910		A	RABGAP1L; [gi|344217730|ref|NM_014857.4| Homo sapiens RAB GTPase activating protein 1-like (RABGAP1L), transcript variant 1, mRNA]	No Data	809	??	Sense		94.5		TGATAATTTCTACAAAACATGAAGAAAAAACCTCCAACTGAAGATAGTTTCTAATGGTGATGACAATTGGAAAAAGCCATGAAGAGATTTTGAGAGATCCGAGAAAAGGCCCAAGCAGTCTTCTTGTTGATTGTCAAAGTTCCAGTGAGATTTCAGACCATTCGTTTGGAGATATTCCAGCCAGCCAAACAAATAAGCCATCTCTTCAGTTAATTTTGGATCCGTCTAACACAGAAATTTCTACACCCAGACCATCTTCTCCAGGTGGACTACCTGATGAAGATAGGTGCATAGTTAATAAACTGCCCTACTTAGGATGTATGAAGGTTTCTTCCCCACGTAATGAAGTAGAGGCTTTACGGGCAATGGCAACCATGAAATCTTCCAGTCAATACCCCT…
HBEC_RP1_hgx3971v1_pB66_A-35	3p	80740611	Homo sapiens - RABGAP1L	GID: 344217730	9910		A	RABGAP1L; [gi|344217730|ref|NM_014857.4| Homo sapiens RAB GTPase activating protein 1-like (RABGAP1L), transcript variant 1, mRNA]	No Data	809	??	Sense		93.8		GCACCTCAACTGAAGATAGTTCTAATGGTGATGACAATGAAAAAGCCATGAGAGATTTGAGAGATCGAGAAAAGGCCAAGCAGTCTCTGTGATGTCAAAGTTCCAGTGAGATTTCAGACCATTCGTTTGGAGATATTCCAGCCAGCCAAACAAATAAGCCATCTCTTCAGTTAATTTTGGATCCGTCTAACACAGAAATTTCTACACCCAGACCATCTTCTCCAGGTGGACTACCTGAAGAAGATAGTGTTTTATTTAATAAACTGACCTACTTAGGATGTATGAAGGTTTCTTCCCCACGTAATGAAGTAGAGGCTTTACGGGCAATGGCAACCATGAAATCTTCCAGTCAATACCCCTTTCCTGTTACCCTGTATGTACCAAATGTTCCAGAAGGTT…
HBEC_RP1_hgx3971v1_pB27_B-1	3p	80740611	Homo sapiens - RABGAP1L	GID: 344217730	9910		A	RABGAP1L; [gi|344217730|ref|NM_014857.4| Homo sapiens RAB GTPase activating protein 1-like (RABGAP1L), transcript variant 1, mRNA]	No Data	809	??	Sense		99		GACATGACGGAACAACAGAGAGCAATTGCTTGCATTTACAGAGAGTTCCCATGGTTCGGAAGAATTTCAGATACATGTTTTCTCCTGTGAAATTAAAGAGGCAGTAAGCAGAATTTTGTACAGTTTCTGTACAGCATTCAAACGTTCTTCCAGACAAGTGTCTGATGTTAAAGACTCAGTTATTCCTACCCCCGGC
HBEC_RP1_hgx3971v1_pB27_B-7	5p 3p	80740611	Homo sapiens - RABGAP1L	GID: 344217730	9910		A	RABGAP1L; [gi|344217730|ref|NM_014857.4| Homo sapiens RAB GTPase activating protein 1-like (RABGAP1L), transcript variant 1, mRNA]	212	1264	IF	Sense		99.4 / 99.6	GCAGTCTTCTTGTTGATTGTCAAAGTTCCAGTGAGATTTCAGACCATTCGTTTGGAGATATTCCAGCCAGCCAAACAAATAAGCCATCTCTTCAGTTAATTTTGGATCCGTCTAACACAGAAATTTCTACACCCAGACCATCTTCTCCAGGTGGACTACCTGAAGAAGATAGTGTTTTATTTAATAAACTGACCTACTTAGGATGTATGAAGGTTTCTTCCCCACGTAATGAAGTAGAGGCTTTACGGGCAATGGCAACCATGAAATCTTCCAGTCAATACCCCTTTCCTGTTACCCTGTATGTACCAAATGTTCCAGAAGGTTCTGTGAGAATTATAGACCAATCCAGCAATGTGGAGATAGCATCTTTTCCAATCTATAAGGTGTTATTCTGTGCAC…	TAGCATCTTTTCCAATCTATAAGGTGTATTCTGTGCACGTGGACATGACGGAACAACAGAGAGCAATGCTTTGCATTTACAGAGAGTTCCCATGGTTCGGAAGAATTCAGATACATGTTTTCTCCTGTGAAATTAAAGAGGCAGTAAGCAGAATTTTGTACAGTTTCTGTACAGCATTCAAACGTTCTTCCAGACAAGTGTCTGATGTTAAAGACTCAGTTATTCCTACCCCCGACAGTGATGTGTTTACCTTCAGTGTCTCCTTGGAGGTAAAAGAAGACGATGGAAAAGGAAACTTTAGCCCTGTGCCTAAGGATAGAGATAAATTTTATTTCAAATTAAAGCAAGGAATAGAGAAGAAGGTTGTGATTACAGTGCAGCAACTTTCTAACAAAGAAT…	GCAGTCTTCTTGTTGATTGTCAAAGTTCCAGTGAGATTTCAGACCATTCGTTTGGAGATATTCCAGCCAGCCAAACAAATAAGCCATCTCTTCAGTTAATTTTGGATCCGTCTAACACAGAAATTTCTACACCCAGACCATCTTCTCCAGGTGGACTACCTGAAGAAGATAGTGTTTTATTTAATAAACTGACCTACTTAGGATGTATGAAGGTTTCTTCCCCACGTAATGAAGTAGAGGCTTTACGGGCAATGGCAACCATGAAATCTTCCAGTCAATACCCCTTTCCTGTTACCCTGTATGTACCAAATGTTCCAGAAGGTTCTGTGAGAATTATAGACCAATCCAGCAATGTGGAGATAGCATCTTTTCCAATCTATAAGGTGTTATTCTGTGCAC…
HBEC_RP1_hgx3971v1_pB27_B-11	5p 3p	80740611	Homo sapiens - RABGAP1L	GID: 344217730	9910		A	RABGAP1L; [gi|344217730|ref|NM_014857.4| Homo sapiens RAB GTPase activating protein 1-like (RABGAP1L), transcript variant 1, mRNA]	212	1264	IF	Sense		99.9 / 99.4	GCAGTCTTCTTGTTGATTGTCAAAGTTCCAGTGAGATTTCAGACCATTCGTTTGGAGATATTCCAGCCAGCCAAACAAATAAGCCATCTCTTCAGTTAATTTTGGATCCGTCTAACACAGAAATTTCTACACCCAGACCATCTTCTCCAGGTGGACTACCTGAAGAAGATAGTGTTTTATTTAATAAACTGACCTACTTAGGATGTATGAAGGTTTCTTCCCCACGTAATGAAGTAGAGGCTTTACGGGCAATGGCAACCATGAAATCTTCCAGTCAATACCCCTTTCCTGTTACCCTGTATGTACCAAATGTTCCAGAAGGTTCTGTGAGAATTATAGACCAATCCAGCAATGTGGAGATAGCATCTTTTCCAATCTATAAGGTGTTATTCTGTGCAC…	TAGCATCTTTCCAATCTATAAGGTGTATTCTGTGCACGTGGACATGACGGAACAACAGAGAGCAATGCTTTGCATTTACAGAGAGTTCCCATGGTTCGGAAGAATTCAGATACATGTTTTCTCCTGTGAAATTAAAGAGGCAGTAAGCAGAATTTTGTACAGTTTCTGTACAGCATTCAAACGTTCTTCCAGACAAGTGTCTGATGTTAAAGACTCAGTTATTCCTACCCCCGACAGTGATGTGTTTACCTTCAGTGTCTCCTTGGAGGTAAAAGAAGACGATGGAAAAGGAAACTTTAGCCCTGTGCCTAAGGATAGAGATAAATTTTATTTCAAATTAAAGCAAGGAATAGAGAAGAAGGTTGTGATTACAGTGCAGCAACTTTCTAACAAAGAATT…	GCAGTCTTCTTGTTGATTGTCAAAGTTCCAGTGAGATTTCAGACCATTCGTTTGGAGATATTCCAGCCAGCCAAACAAATAAGCCATCTCTTCAGTTAATTTTGGATCCGTCTAACACAGAAATTTCTACACCCAGACCATCTTCTCCAGGTGGACTACCTGAAGAAGATAGTGTTTTATTTAATAAACTGACCTACTTAGGATGTATGAAGGTTTCTTCCCCACGTAATGAAGTAGAGGCTTTACGGGCAATGGCAACCATGAAATCTTCCAGTCAATACCCCTTTCCTGTTACCCTGTATGTACCAAATGTTCCAGAAGGTTCTGTGAGAATTATAGACCAATCCAGCAATGTGGAGATAGCATCTTTTCCAATCTATAAGGTGTTATTCTGTGCAC…
HBEC_RP1_hgx3971v1_pB27_B-15	5p 3p	80740611	Homo sapiens - RABGAP1L	GID: 344217730	9910		A	RABGAP1L; [gi|344217730|ref|NM_014857.4| Homo sapiens RAB GTPase activating protein 1-like (RABGAP1L), transcript variant 1, mRNA]	212	1264	IF	Sense		100.0 / 99.7	GCAGTCTTCTTGTTGATTGTCAAAGTTCCAGTGAGATTTCAGACCATTCGTTTGGAGATATTCCAGCCAGCCAAACAAATAAGCCATCTCTTCAGTTAATTTTGGATCCGTCTAACACAGAAATTTCTACACCCAGACCATCTTCTCCAGGTGGACTACCTGAAGAAGATAGTGTTTTATTTAATAAACTGACCTACTTAGGATGTATGAAGGTTTCTTCCCCACGTAATGAAGTAGAGGCTTTACGGGCAATGGCAACCATGAAATCTTCCAGTCAATACCCCTTTCCTGTTACCCTGTATGTACCAAATGTTCCAGAAGGTTCTGTGAGAATTATAGACCAATCCAGCAATGTGGAGATAGCATCTTTTCCAATCTATAAGGTGTTATTCTGTGCAC…	CTATAAAGGTGTTATTCTGTGCACGTGGACATGACGGAACAACAGAGAGCAATTGCTTTGCATTTACAGAGAGTTCCCATGGTTCGGAAGAATTCAGATACATGTTTTCTCCTGTGAAATTAAAGAGGCAGTAAGCAGAATTTTGTACAGTTTCTGTACAGCATTCAAACGTTCTTCCAGACAAGTGTCTGATGTTAAAGACTCAGTTATTCCTACCCCCGACAGTGATGTGTTTACCTTCAGTGTCTCCTTGGAGGTAAAAGAAGACGATGGAAAAGGAAACTTTAGCCCTGTGCCTAAGGATAGAGATAAATTTTATTTCAAATTAAAGCAAGGAATAGAGAAGAAGGTTGTGATTACAGTGCAGCAACTTTCTAACAAAGAATTAGCTATTGAAAG…	GCAGTCTTCTTGTTGATTGTCAAAGTTCCAGTGAGATTTCAGACCATTCGTTTGGAGATATTCCAGCCAGCCAAACAAATAAGCCATCTCTTCAGTTAATTTTGGATCCGTCTAACACAGAAATTTCTACACCCAGACCATCTTCTCCAGGTGGACTACCTGAAGAAGATAGTGTTTTATTTAATAAACTGACCTACTTAGGATGTATGAAGGTTTCTTCCCCACGTAATGAAGTAGAGGCTTTACGGGCAATGGCAACCATGAAATCTTCCAGTCAATACCCCTTTCCTGTTACCCTGTATGTACCAAATGTTCCAGAAGGTTCTGTGAGAATTATAGACCAATCCAGCAATGTGGAGATAGCATCTTTTCCAATCTATAAGGTGTTATTCTGTGCAC…
HBEC_RP1_hgx3971v1_pB66_A-22	3p	80740568	Homo sapiens - RAD23B	GID: 347800660	5887		N/A	RAD23B; [gi|347800660|ref|NM_002874.4| Homo sapiens RAD23 homolog B (S. cerevisiae) (RAD23B), transcript variant 1, mRNA]	1254	1798	IF	Sense	3p	99.8		CTTCACACCAGTGCATTACACTAACTTGTTCACTGGATTGTCTGGGATGACTTGGGCTCATATCCACAATACTTGGTATAAGGTAGTAGATTGTTGGGGGTGGGGAGGGAGGGATCTAGGATACAGGGCAGGGATAAATACAGTGCATGTCTGCTTCAATTAGCAGATGCCGCAACTCCACACAGTGTGTAAAATATATACAACCAAAAATCAGCTTTTGCAGGTCTTTATTTCTTCTGTAAAACAGTAGGTAACTTTTCCTAGGTTTCACTCTTTTTAGTGTACTAGATCCAGAAACTTAGTGTAATGCCCTGCTTTATATTTCTTTGACTTAACATTGGTTTCAGAAAGAATCTTAGCTACCTAGAATTTACAGTCTCTGTTTCATGGCAACACTGG…	CTTCACACCAGTGCATTACACTAACTTGTTCACTGGATTGTCTGGGATGACTTGGGCTCATATCCACAATACTTGGTATAAGGTAGTAGATTGTTGGGGGTGGGGAGGGAGGGATCTAGGATACAGGGCAGGGATAAATACAGTGCATGTCTGCTTCAATTAGCAGATGCCGCAACTCCACACAGTGTGTAAAATATATACAACCAAAAATCAGCTTTTGCAGGTCTTTATTTCTTCTGTAAAACAGTAGGTAACTTTTCCTAGGTTTCACTCTTTTTAGTGTACTAGATCCAGAAACTTAGTGTAATGCCCTGCTTTATATTTCTTTGACTTAACATTGGTTTCAGAAAGAATCTTAGCTACCTAGAATTTACAGTCTCTGTTTCATGGCAACACTGG…
HBEC_RP1_hgx3971v1_pB66_A-13	3p	80740579	Homo sapiens - RANBP9	GID: 39812377	10048		F	RANBP9; [gi|39812377|ref|NM_005493.2| Homo sapiens RAN binding protein 9 (RANBP9), mRNA]	No Data	1497	??	Sense		99.3		TGGACAACCTTATGGACCAACTTTCACTACTGGTGATGTCATGGCTGTGTGTAATCTATCAACAATACTGCTTTTACACCAAGAATGGACATAGTTTAGGTATTGCTTTCACTGACCTACCGCCAAATTTGTATCCTACTGTGGGGCTTCAAACACCAGGAGAAGTGGTCGATGCCAATTTTGGGCAACATCCTTTCGTGTTTGATATAGAAGACTATATGCGGGAGTGGAGAACCAAAATCCAGGCACAGATAGATCGATTTCCTATCGGAGATCGAGAAGGAGAATGGCAGACCATGATACAAAAAATGGTTTCATCTTATTTAGTCCACCATGGGTACTGTGCCACAGCAGAGGCCTTTGCCAGATCTACAGACCAGACCGTTCTAGAAGAATTAG…
HBEC_RP1_hgx3971v1_pB66_A-12	5p 3p	80740579	Homo sapiens - RANBP9	GID: 39812377	10048		F	RANBP9; [gi|39812377|ref|NM_005493.2| Homo sapiens RAN binding protein 9 (RANBP9), mRNA]	342	1509	IF	Sense		96.9 / 96.8	GGCTGGAGGAGCCCCGACCCCAGCTCTGGTGGCGGGCAGCAGCGCCGCGGCCCCCTTCCCTCACGGGGACTCGGCCCTGAACGAGCAGGAGAAGGAGTTGCAGCGGCGGCTGAAGCGCCTCTACCCGGCCGTGGACGAACAAGAGACGCCGCTGCCTCGGTCCTGGAGCCCGAAGGACAAGTTCAGCTACATCGGCCTCTCTCAGAACAACCTGCGGGTGCACTACAAAGGTCATGGCAAAACCCCAAAAGATGCCGCGTCAGTTCGAGCCACGCATCCAATACCAGCAGCCTGTGGGATTTATTATTTTGAAGTAAAAATTGTCAGTAAGGGAAGAGATGGTTACATGGGAATTGGTCTTTCTGCTCAAGGTGTGAACATGAATAGACTACCAGGTTG…	TCTGGATCTGGACAATCTTATGGACCACTTCACTACTGTGAGTCATGCTGTGTGTATCTATCACATACTGCTTTACACAGAATGGACATAGTTTAGGTATGCTTTCACTGACCTACCGCCAAATTTGTATCTACTGTGGGGCTTCAAACACCAGGAGAAGTGGTCGATGCCAATTTTGGGCAACATCCTTTCGTGTCTGATATAGAAGACTATATGCGGGAGTGGAGAACCAAAATCCAGGCACAGATAGATCGATTTCCTATCGGAGATCGAGAAGGAGAATGGCAGACCATGATACAAAAAATGGTTTCATCTTATTTAGTCCACCATGGGTACTGTGCCACAGCAGAGGCCTTTGCCAGATCTACAGACCAGACCGTTCTAGAAGAATTAGCTTCC…	GGCTGGAGGAGCCCCGACCCCAGCTCTGGTGGCGGGCAGCAGCGCCGCGGCCCCCTTCCCTCACGGGGACTCGGCCCTGAACGAGCAGGAGAAGGAGTTGCAGCGGCGGCTGAAGCGTCTCTACCCGGCCGTGGACGAACAAGAGACGCCGCTGCCTCGGTCCTGGAGCCCGAAGGACAAGTTCAGCTACATCGGCCTCTCTCAGAACAACCTGCGGGTGCACTACAAAGGTCATGGCAAAACCCCAAAAGATGCCGCGTCAGTTCGAGCCACGCATCCAATACCAGCAGCCTGTGGGATTTATTATTTTGAAGTAAAAATTGTCAGTAAGGGAAGAGATGGTTACATGGGAATTGGTCTTTCTGCTCAAGGTGTGAACATGAATAGACTACCAGGTTG…
HBEC_RP1_hgx3971v1_pB66_A-16	5p 3p	80740579	Homo sapiens - RANBP9	GID: 39812377	10048		F	RANBP9; [gi|39812377|ref|NM_005493.2| Homo sapiens RAN binding protein 9 (RANBP9), mRNA]	342	1509	IF	Sense		93.4 / 92.2	GGCTGGAGGAGCCCCGACCCCAGCTCTGGTGGCGGGCAGCAGCGCCGCGGCCCCCTTCCCTCACGGGGACTCGGCCCTGAACGAGCAGGAGAAGGAGTTGCAGCGGCGGCTGAAGCGCCTCTACCCGGCCGTGGACGAACAAGAGACGCCGCTGCCTCGGTCCTGGAGCCCGAAGGACAAGTTCAGCTACATCGGCCTCTCTCAGAACAACCTGCGGGTGCACTACAAAGGTCATGGCAAAACCCCAAAAGATGCCGCGTCAGTTCGAGCCACGCATCCAATACCAGCAGCCTGTGGGATTTATTATTTTGAAGTAAAAATTGTCAGTAAGGGAAGAGATGGTTACATGGGAATTGGTCTTTCTGCTCAAGGTGTGAACATGAATAGACTACCAGGTTG…	TCTCAAGACGGTATTCCTGTAAGTCATCGCCTTTAGTAGTCCAAGTATGAGCCCCAGCCATGGAATGAATATCCACAATTTAGCATCAGGCAAAGGAAGC	GGCTGGAGGAGCCCCGACCCCAGCTCTGGTGGCGGGCAGCAGCGCCGCGGCCCCCTTCCCTCACGGGGACTCGGCCCTGAACGAGCAGGAGAAGGAGTTGCAGCGGCGGCTGAAGCGTCTCTACCCGGCCGTGGACGAACAAGAGACGCCGCTGCCTCGGTCCTGGAGCCCGAAGGACAAGTTCAGCTACATCGGCCTCTCTCAGAACAACCTGCGGGTGCACTACAAAGGTCATGGCAAAACCCCAAAAGATGCCGCGTCAGTTCGAGCCACGCATCCAATACCAGCAGCCTGTGGGATTTATTATTTTGAAGTAAAAATTGTCAGTAAGGGAAGAGATGGTTACATGGGAATTGGTCTTTCTGCTCAAGGTGTGAACATGAATAGACTACCAGGTTG…
HBEC_RP1_hgx3971v1_pB66_A-18	5p 3p	80740579	Homo sapiens - RANBP9	GID: 39812377	10048		F	RANBP9; [gi|39812377|ref|NM_005493.2| Homo sapiens RAN binding protein 9 (RANBP9), mRNA]	372	1498	IF	Sense		97.7 / 98.1	GGCGGGCAGCAGCGCCGCGGCCCCCTTCCCTCACGGGGACTCGGCCCTGAACGAGCAGGAGAAGGAGTTGCAGCGGCGGCTGAAGCGTCTCTACCCGGCCGTGGACGAACAAGAGACGCCGCTGCCTCGGTCCTGGAGCCCGAAGGACAAGTTCAGCTACATCGGCCTCTCTCAGAACAACCTGCGGGTGCACTACAAAGGTCATGGCAAAACCCCAAAAGATGCCGCGTCAGTTCGAGCCACGCATCCAATACCAGCAGCCTGTGGGATTTATTATTTTGAAGTAAAAATTGTCAGTAAGGGAAGAGATGGTTACATGGGAATTGGTCTTTCTGCTCAAGGTGTGAACATGAATAGACTACCAGGTTGGGATAAGCATTCATATGGTTACCATGGGGA…	ATGGACATTCGTTTTGTTCTCTGGAACTGACAACATATGGACACTTTCACTACTGTGATGTCATGCTGTGTGTTAATCTATCAACAATACTGCTTTTACACCAAGAATGGACATAGTTTAGGTATGCTTTCACTGACCTACCGCCAAATTTGTATCTACTGTGGGGCTTCAAACACCAGGAGAAGTGGTCGATGCCAATTTTGGGCAACATCCTTTCGTGTTTGATATAGAAGACTATATGCGGGAGTGGAGAACCAAAATCCAGGCACAGATAGATCGATTTCCTATCGGAGATCGAGAAGGAGAATGGCAGACCATGATACAAAAAATGGTTTCATCTTATTTAGTCCACCATGGGTACTGTGCCACAGCAGAGGCCTTTGCCAGATCTACAGACCA…	GGCGGGCAGCAGCGCCGCGGCCCCCTTCCCTCACGGGGACTCGGCCCTGAACGAGCAGGAGAAGGAGTTGCAGCGGCGGCTGAAGCGTCTCTACCCGGCCGTGGACGAACAAGAGACGCCGCTGCCTCGGTCCTGGAGCCCGAAGGACAAGTTCAGCTACATCGGCCTCTCTCAGAACAACCTGCGGGTGCACTACAAAGGTCATGGCAAAACCCCAAAAGATGCCGCGTCAGTTCGAGCCACGCATCCAATACCAGCAGCCTGTGGGATTTATTATTTTGAAGTAAAAATTGTCAGTAAGGGAAGAGATGGTTACATGGGAATTGGTCTTTCTGCTCAAGGTGTGAACATGAATAGACTACCAGGTTGGGATAAGCATTCATATGGTTACCATGGGGA…
HBEC_RP1_hgx3971v1_pB66_A-19	5p 3p	80740579	Homo sapiens - RANBP9	GID: 39812377	10048		F	RANBP9; [gi|39812377|ref|NM_005493.2| Homo sapiens RAN binding protein 9 (RANBP9), mRNA]	372	1498	IF	Sense		98.0 / 98.7	GGCGGGCAGCAGCGCCGCGGCCCCCTTCCCTCACGGGGACTCGGCCCTGAACGAGCAGGAGAAGGAGTTGCAGCGGCGGCTGAAGCGTCTCTACCCGGCCGTGGACGAACAAGAGACGCCGCTGCCTCGGTCCTGGAGCCCGAAGGACAAGTTCAGCTACATCGGCCTCTCTCAGAACAACCTGCGGGTGCACTACAAAGGTCATGGCAAAACCCCAAAAGATGCCGCGTCAGTTCGAGCCACGCATCCAATACCAGCAGCCTGTGGGATTTATTATTTTGAAGTAAAAATTGTCAGTAAGGGAAGAGATGGTTACATGGGAATTGGTCTTTCTGCTCAAGGTGTGAACATGAATAGACTACCAGGTTGGGATAAGCATTCATATGGTTACCATGGGGA…	GAAACTGGACAACCTTATGGACCAACTTTCACTACTGTGATGTCATGGCTGTGTGTAATCTATCAACAATACTGCTTTACACCAAGAATGGACATAGTTTAGGTATTGCTTTCACTGACCTACCGCCAAATTTGTATCTACTGTGGGGCTTCAAACACCAGGAGAAGTGGTCGATGCCAATTTTGGGCAACATCCTTTCGTGTTTGATATAGAAGACTATATGCGGGAGTGGAGAACCAAAATCCAGGCACAGATAGATCGATTTCCTATCGGAGATCGAGAAGGAGAATGGCAGACCATGATACAAAAAATGGTTTCATCTTATTTAGTCCACCATGGGTACTGTGCCACAGCAGAGGCCTTTGCCAGATCTACAGACCAGACCGTTCTAGAAGAATT…	GGCGGGCAGCAGCGCCGCGGCCCCCTTCCCTCACGGGGACTCGGCCCTGAACGAGCAGGAGAAGGAGTTGCAGCGGCGGCTGAAGCGTCTCTACCCGGCCGTGGACGAACAAGAGACGCCGCTGCCTCGGTCCTGGAGCCCGAAGGACAAGTTCAGCTACATCGGCCTCTCTCAGAACAACCTGCGGGTGCACTACAAAGGTCATGGCAAAACCCCAAAAGATGCCGCGTCAGTTCGAGCCACGCATCCAATACCAGCAGCCTGTGGGATTTATTATTTTGAAGTAAAAATTGTCAGTAAGGGAAGAGATGGTTACATGGGAATTGGTCTTTCTGCTCAAGGTGTGAACATGAATAGACTACCAGGTTGGGATAAGCATTCATATGGTTACCATGGGGA…
HBEC_RP1_hgx3971v1_pB66_A-25	5p 3p	80740579	Homo sapiens - RANBP9	GID: 39812377	10048		F	RANBP9; [gi|39812377|ref|NM_005493.2| Homo sapiens RAN binding protein 9 (RANBP9), mRNA]	372	1498	IF	Sense		90.7 / 96.7	GGCGGGCAGCAGCGCCTCGGCCCCCTTCCCTCACGGGGACTCGGCCCTGAACGAGCAGGAGAAGGAGTTGCAGCGGCGGCTGAAGCGTCTCTACCCGGCCGTGGACGAACAAGAGACGCCGCTGCCTCGGTCCTGGAGCCCGAAGGACAAGTTCAGCTACATCGGCCTCTCTCAGAACAACCTGCGGGTGCACTACTAAGGTCATGGCAAAACCCCAAAAGATGCCGCGTCAGTTCTAGCCTCGCATCCAATACCAGCAGCCTGTGGGATTTATTATTTTGAAGTAAAAATTGTCAGTAAGGGAAGAGATGGTTACATGGTAATTGGTCTTTCTGCTCAAGGTGTGAACATGAATAGACTACCAGGTTGGGATAAGCATTCATATGGTTACCATGTGGG…	TGTAGTTATTGCTTCCACTGACCTACCGCCAATTGTATCTTACGTGTGGGCTCAAACACAGAGAGTGTCGATGCATTTTGGGCACATCTTTCGTGTTTGATATAGAAGACTATATGCGGGAGTGGAGAACCAACATCCAGGCACAGATAGATCGATTTCCTATCGGAGATCGAGAAGGAGAATGGCAGACCATGATACAAAAAATGGTTTCATCTTATTTAGTCCACCATGGGTACTGTGCCACAGCAGAGGCCTTTGCCAGATCTACAGACCAGACCGTTCTAGAAGAATTAGCTTCCATTAAGAATAGACAAAGAATTCAGAAATTGGTATTAGCAGGAAGAATGGGAGAAGCCATTGAAACAACACAACAGTTATACCCAAGTTTACTTGAAAGAA…	GGCGGGCAGCAGCGCCGCGGCCCCCTTCCCTCACGGGGACTCGGCCCTGAACGAGCAGGAGAAGGAGTTGCAGCGGCGGCTGAAGCGTCTCTACCCGGCCGTGGACGAACAAGAGACGCCGCTGCCTCGGTCCTGGAGCCCGAAGGACAAGTTCAGCTACATCGGCCTCTCTCAGAACAACCTGCGGGTGCACTACAAAGGTCATGGCAAAACCCCAAAAGATGCCGCGTCAGTTCGAGCCACGCATCCAATACCAGCAGCCTGTGGGATTTATTATTTTGAAGTAAAAATTGTCAGTAAGGGAAGAGATGGTTACATGGGAATTGGTCTTTCTGCTCAAGGTGTGAACATGAATAGACTACCAGGTTGGGATAAGCATTCATATGGTTACCATGGGGA…
HBEC_RP1_hgx3971v1_pB66_A-32	5p 3p	80740579	Homo sapiens - RANBP9	GID: 39812377	10048		F	RANBP9; [gi|39812377|ref|NM_005493.2| Homo sapiens RAN binding protein 9 (RANBP9), mRNA]	372	1498	IF	Sense		92.0 / 95.2	GGCGGGCAGCAGCGCCGCGGCCCCCTTCCCTCACGGGGACTCGGCCCTGAACGAGCAGGAGAAGGAGTTGCAGCGGCGGCTGAAGCGTCTCTACCCGGCCGTGGACGAACAAGAGACGCCGCTGCCTCGGTCCTGGAGCCCGAAGGACAAGTTCAGCTACATCGGCCTCTCTCAGAACAACCTGCGGGTGCACTACAAAGGTCATGGCAAAACCCCAAAAGATGCCGCGTCAATTCGAGCCACGCATCCAATACCAGCAGCCTGTGGGATTTATTATTTTGAAGTAAAAATTGTCAGTAAGGGAAGAGATGGTTACATGGGAATTGGTCTTTCTGCTCAAGGTGTGAACATGAATAGACTACCAGGTTGGGATAAGCATTCATATGGTTACCATGGGGA…	GAGTATCGAGCATGTTACGTTTGCTTACACTGACCACGCAAATTTGTATCCTCTGGGGCTCAACACCTAGCGAGGTTGATGCCAATGTTCGGCAACATCGTTCGTGTTTGATATAGAAAGACTATATGCGGGAGTGGAGAACCAAAATCCAGCACAGATAGATCGATTTCCTATCGGAGATCGAGAAGGAGAATGGCAGACCATGATACAAAAAAATGGTTTCATCTTATTTAGTCCCACCATGGGTACTGTGCCACAGCAGAGGCCTTTGCCAGATCTACAGACCAGACCGTTCTAGAAGAATTAGCTTCCATTAAGAATAGACAAAGAATTCAGAAATTGGTATTAGCAGGAAGAATGGGAGAAGCCATTGAAACAACACAACAGTTATACCCAAGT…	GGCGGGCAGCAGCGCCGCGGCCCCCTTCCCTCACGGGGACTCGGCCCTGAACGAGCAGGAGAAGGAGTTGCAGCGGCGGCTGAAGCGTCTCTACCCGGCCGTGGACGAACAAGAGACGCCGCTGCCTCGGTCCTGGAGCCCGAAGGACAAGTTCAGCTACATCGGCCTCTCTCAGAACAACCTGCGGGTGCACTACAAAGGTCATGGCAAAACCCCAAAAGATGCCGCGTCAGTTCGAGCCACGCATCCAATACCAGCAGCCTGTGGGATTTATTATTTTGAAGTAAAAATTGTCAGTAAGGGAAGAGATGGTTACATGGGAATTGGTCTTTCTGCTCAAGGTGTGAACATGAATAGACTACCAGGTTGGGATAAGCATTCATATGGTTACCATGGGGA…
HBEC_RP1_hgx3971v1_pB66_A-7	5p 3p	80740579	Homo sapiens - RANBP9	GID: 39812377	10048		F	RANBP9; [gi|39812377|ref|NM_005493.2| Homo sapiens RAN binding protein 9 (RANBP9), mRNA]	372	1498	IF	Sense		98.4 / 99.7	GGCGGGCAGCAGCGCCGCGGCCCCCTTCCCTCACGGGGACTCGGCCCTGAACGAGCAGGAGAAGGAGTTGCAGCGGCGGCTGAAGCGTCTCTACCCGGCCGTGGACGAACAAGAGACGCCGCTGCCTCGGTCCTGGAGCCCGAAGGACAAGTTCAGCTACATCGGCCTCTCTCAGAACAACCTGCGGGTGCACTACAAAGGTCATGGCAAAACCCCAAAAGATGCCGCGTCAGTTCGAGCCACGCATCCAATACCAGCAGCCTGTGGGATTTATTATTTTGAAGTAAAAATTGTCAGTAAGGGAAGAGATGGTTACATGGGAATTGGTCTTTCTGCTCAAGGTGTGAACATGAATAGACTACCAGGTTGGGATAAGCATTCATATGGTTACCATGGGGA…	GACAACCTTATGGACCAACTTTCACTACTGGTGATGTCATTGGGCTGTTGTGTTAATCTTATCAACAATACTGCTTTTACACCAAGAATGGACATAGTTTAGGTATTGCTTTCACTGACCTACCGCCAAATTTGTATCCTACTGTGGGGCTTCAAACACCAGGAGAAGTGGTCGATGCCAATTTTGGGCAACATCCTTTCGTGTTTGATATAGAAGACTATATGCGGGAGTGGAGAACCAAAATCCAGGCACAGATAGATCGATTTCCTATCGGAGATCGAGAAGGAGAATGGCAGACCATGATACAAAAAATGGTTTCATCTTATTTAGTCCACCATGGGTACTGTGCCACAGCAGAGGCCTTTGCCAGATCTACAGACCAGACCGTTCTAGAAGAAT…	GGCGGGCAGCAGCGCCGCGGCCCCCTTCCCTCACGGGGACTCGGCCCTGAACGAGCAGGAGAAGGAGTTGCAGCGGCGGCTGAAGCGTCTCTACCCGGCCGTGGACGAACAAGAGACGCCGCTGCCTCGGTCCTGGAGCCCGAAGGACAAGTTCAGCTACATCGGCCTCTCTCAGAACAACCTGCGGGTGCACTACAAAGGTCATGGCAAAACCCCAAAAGATGCCGCGTCAGTTCGAGCCACGCATCCAATACCAGCAGCCTGTGGGATTTATTATTTTGAAGTAAAAATTGTCAGTAAGGGAAGAGATGGTTACATGGGAATTGGTCTTTCTGCTCAAGGTGTGAACATGAATAGACTACCAGGTTGGGATAAGCATTCATATGGTTACCATGGGGA…
HBEC_RP1_hgx3971v1_pB66_A-15	5p 3p	80740579	Homo sapiens - RANBP9	GID: 39812377	10048		F	RANBP9; [gi|39812377|ref|NM_005493.2| Homo sapiens RAN binding protein 9 (RANBP9), mRNA]	372	1498	IF	Sense		93.0 / 97.1	GGCGGGCAGCAGCGCCGCGGCCCCCTTCCCTCACGGGGACTCGGCCCTGAACGAGCAGGAGAAGGAGTTGCAGCGGCGGCTGAAGCGTCTCTACCCGGCCGTGGACGAACAAGAGACGCCGCTGCCTCGGTCCTGGAGCCCGAAGGACAAGTTCAGCTACATCGGCCTCTCTCAGAACAACCTGCGGGTGCACTACAAAGGTCATGGCAAAACCCCAAAAGATGCCGCGTCAGTTCGAGCCTCGCATCCAATACCAGCATCCTGTGGGATTTATTATTTTGAAGTAAAAATTGTCAGTAAGGGAAGAGATGGTTACATGGGAATTGGTCTTTCTGCTCAAGGTGTGAACATGAATAGACTACCTGGTTGGGATATGCATTCATATGGTTACCATGTGGG…	CTGGACAACCTTATGGACCAACTTCACTACTGTGAGGTCATTGCTGTTGGTATCTATCAACAATACTGCTTACACAGATGGACAATAGTTTAGGTATGCTTTCACTGACCTACGCCAAAATTTGTATCCTACTGTGGGGCTTCAAACACCAGAGAAGTGGTCGATGCCAATTTTGGGCAACATCCTTTCGTGTTTGATATAGAAGACTATATGCGGGAGTGGAGAACCAAAATCCAGGCACAGATAGATCGATTTCCTATCGGAGATCGAGAAGGAGAATGGCAGACCATGATACAAAAAATGGTTTCATCTTATTTAGTCCACCATGGGTACTGTGCCACAGCAGAGGCCTTTGCCAGATCTACAGACCAGACCGTTCTAGAAGAATTAGCTTCCATT…	GGCGGGCAGCAGCGCCGCGGCCCCCTTCCCTCACGGGGACTCGGCCCTGAACGAGCAGGAGAAGGAGTTGCAGCGGCGGCTGAAGCGTCTCTACCCGGCCGTGGACGAACAAGAGACGCCGCTGCCTCGGTCCTGGAGCCCGAAGGACAAGTTCAGCTACATCGGCCTCTCTCAGAACAACCTGCGGGTGCACTACAAAGGTCATGGCAAAACCCCAAAAGATGCCGCGTCAGTTCGAGCCACGCATCCAATACCAGCAGCCTGTGGGATTTATTATTTTGAAGTAAAAATTGTCAGTAAGGGAAGAGATGGTTACATGGGAATTGGTCTTTCTGCTCAAGGTGTGAACATGAATAGACTACCAGGTTGGGATAAGCATTCATATGGTTACCATGGGGA…
HBEC_RP1_hgx3971v1_pB66_A-5	5p 3p	80740579	Homo sapiens - RANBP9	GID: 39812377	10048		F	RANBP9; [gi|39812377|ref|NM_005493.2| Homo sapiens RAN binding protein 9 (RANBP9), mRNA]	372	1498	IF	Sense		96.0 / 96.0	GGCGGGCAGCAGCGCCGCGGCCCCCTTCCCTCACGGGGACTCGGCCCTGAACGAGCAGGAGAAGGAGTTGCAGCGGCGGCTGAAGCGTCTCTACCCGGCCGTGGACGAACAAGAGACGCCGCTGCCTCGGTCCTGGAGCCCGAAGGACAAGTTCAGCTACATCGGCCTCTCTCAGAACAACCTGCGGGTGCACTACAAAGGTCATGGCAAAACCCCAAAAGATGCCGCGTCAGTTCGAGCCACGCATCCAATACCAGCAGCCTGTGGGATTTATTATTTTGAAGTAAAAATTGTCAGTAAGGGAAGAGATGGTTACATGGGAATTGGTCTTTCTGCTCAAGGTGTGAACATGAATAGACTACCAGGTTGGGATAAGCATTCATATGGTTACCATGGGGA…	TGGGGAGTTCAATGGGTGGTGTCATCTATCAACAATACCTGCTTTAACCAGGATGGACATAGGTTAGTATTGCTTTCACTGACTACGCAAATTGTATCCTACTGTGGGGCTCAAACACCAGAGAAGTGGTCGATGCCAATTTGGGCAACATCCTTTCGTGTTTGATATAGAAGACTATATGCGGGAGTGGAGAACCAAAATCCAGGCACAGATAGATCGATTTCCTATCGGAGATCGAGAAGGAGAATGGCAGACCATGATACAAAAAATGGTTTCATCTTATTTAGTCCACCATGGGTACTGTGCCACAGCAGAGGCCTTTGCCAGATCTACAGACCAGACCGTTCTAGAAGAATTAGCTTCCATTAAGAATAGACAAAGAATTCAGAAATTGGTATT…	GGCGGGCAGCAGCGCCGCGGCCCCCTTCCCTCACGGGGACTCGGCCCTGAACGAGCAGGAGAAGGAGTTGCAGCGGCGGCTGAAGCGTCTCTACCCGGCCGTGGACGAACAAGAGACGCCGCTGCCTCGGTCCTGGAGCCCGAAGGACAAGTTCAGCTACATCGGCCTCTCTCAGAACAACCTGCGGGTGCACTACAAAGGTCATGGCAAAACCCCAAAAGATGCCGCGTCAGTTCGAGCCACGCATCCAATACCAGCAGCCTGTGGGATTTATTATTTTGAAGTAAAAATTGTCAGTAAGGGAAGAGATGGTTACATGGGAATTGGTCTTTCTGCTCAAGGTGTGAACATGAATAGACTACCAGGTTGGGATAAGCATTCATATGGTTACCATGGGGA…
HBEC_RP1_hgx3971v1_pB66_A-49	5p 3p	80740579	Homo sapiens - RANBP9	GID: 39812377	10048		F	RANBP9; [gi|39812377|ref|NM_005493.2| Homo sapiens RAN binding protein 9 (RANBP9), mRNA]	372	1498	IF	Sense		97.3 / 96.3	GGCGGGCAGCAGCGCCGCGGCCCCCTTCCCTCACGGGGACTCGGCCCTGAACGAGCAGGAGAAGGAGTTGCAGCGGCGGCTGAAGCGTCTCTACCCGGCCGTGGACGAACAAGAGACGCCGCTGCCTCGGTCCTGGAGCCCGAAGGACAAGTTCAGCTACATCGGCCTCTCTCAGAACAACCTGCGGGTGCACTACAAAGGTCATGGCAAAACCCCAAAAGATGCCGCGTCAGTTCGAGCCACGCATCCAATACCAGCAGCCTGTGGGATTTATTATTTTGAAGTAAAAATTGTCAGTAAGGGAAGAGATGGTTACATGGGAATTGGTCTTTCTGCTCAAGGTGTGAACATGAATAGACTACCAGGTTGGGATAAGCATTCATATGGTTACCATGGGGA…	TGCTTTTACACCCAAGAAATGGACAATAGTTTAGTATGCTTCACTGACTACGCAAATTTGTATCTACTGTGGGCTCAACACAGAGAGTGTCGATGCCAATTTTGGGCACATCTTTCGTGTTTGATATAGAAGACTATATGCGGGAGTGGAGAACCAAAATCCAGGCACAGATAGATCGATTTCCTATCGGAGATCGAGAAGGAGAATGGCAGACCATGATACAAAAAATGGTTTCATCTTATTTAGTCCACCATGGGTACTGTGCCACAGCAGAGGCCTTTGCCAGATCTACAGACCAGACCGTTCTAGAAGAATTAGCTTCCATTAAGAATAGACAAAGAATTCAGAAATTGGTATTAGCAGGAAGAATGGGAGAAGCCATTGAAACAACACAACAGT…	GGCGGGCAGCAGCGCCGCGGCCCCCTTCCCTCACGGGGACTCGGCCCTGAACGAGCAGGAGAAGGAGTTGCAGCGGCGGCTGAAGCGTCTCTACCCGGCCGTGGACGAACAAGAGACGCCGCTGCCTCGGTCCTGGAGCCCGAAGGACAAGTTCAGCTACATCGGCCTCTCTCAGAACAACCTGCGGGTGCACTACAAAGGTCATGGCAAAACCCCAAAAGATGCCGCGTCAGTTCGAGCCACGCATCCAATACCAGCAGCCTGTGGGATTTATTATTTTGAAGTAAAAATTGTCAGTAAGGGAAGAGATGGTTACATGGGAATTGGTCTTTCTGCTCAAGGTGTGAACATGAATAGACTACCAGGTTGGGATAAGCATTCATATGGTTACCATGGGGA…
HBEC_RP1_hgx3971v1_pB66_A-52	5p 3p	80740579	Homo sapiens - RANBP9	GID: 39812377	10048		F	RANBP9; [gi|39812377|ref|NM_005493.2| Homo sapiens RAN binding protein 9 (RANBP9), mRNA]	372	1498	IF	Sense		98.7 / 99.1	GGCGGGCAGCAGCGCCGCGGCCCCCTTCCCTCACGGGGACTCGGCCCTGAACGAGCAGGAGAAGGAGTTGCAGCGGCGGCTGAAGCGTCTCTACCCGGCCGTGGACGAACAAGAGACGCCGCTGCCTCGGTCCTGGAGCCCGAAGGACAAGTTCAGCTACATCGGCCTCTCTCAGAACAACCTGCGGGTGCACTACAAAGGTCATGGCAAAACCCCAAAAGATGCCGCGTCAGTTCGAGCCACGCATCCAATACCAGCAGCCTGTGGGATTTATTATTTTGAAGTAAAAATTGTCAGTAAGGGAAGAGATGGTTACATGGGAATTGGTCTTTCTGCTCAAGGTGTGAACATGAATAGACTACCAGGTTGGGATAAGCATTCATATGGTTACCATGGGGA…	ACAACCTTATGGACCAACTTTCACTACTGGTGATGTCATTGGGCTGTGTGTAATCTATCAACAATACTGCTTTTACACCAAGAATGGACATAGTTTAGGTATTGCTTTCACTGACCTACCGCCAAATTTGTATCCTACTGTGGGGCTTCAAACACCAGGAGAAGTGGTCGATGCCAATTTTGGGCAACATCCTTTCGTGTTTGATATAGAAGACTATATGCGGGAGTGGAGAACCAAAATCCAGGCACAGATAGATCGATTTCCTATCGGAGATCGAGAAGGAGAATGGCAGACCATGATACAAAAAATGGTTTCATCTTATTTAGTCCACCATGGGTACTGTGCCACAGCAGAGGCCTTTGCCAGATCTACAGACCAGACCGTTCTAGAAGAATTAGC…	GGCGGGCAGCAGCGCCGCGGCCCCCTTCCCTCACGGGGACTCGGCCCTGAACGAGCAGGAGAAGGAGTTGCAGCGGCGGCTGAAGCGTCTCTACCCGGCCGTGGACGAACAAGAGACGCCGCTGCCTCGGTCCTGGAGCCCGAAGGACAAGTTCAGCTACATCGGCCTCTCTCAGAACAACCTGCGGGTGCACTACAAAGGTCATGGCAAAACCCCAAAAGATGCCGCGTCAGTTCGAGCCACGCATCCAATACCAGCAGCCTGTGGGATTTATTATTTTGAAGTAAAAATTGTCAGTAAGGGAAGAGATGGTTACATGGGAATTGGTCTTTCTGCTCAAGGTGTGAACATGAATAGACTACCAGGTTGGGATAAGCATTCATATGGTTACCATGGGGA…
HBEC_RP1_hgx3971v1_pB66_A-3	5p 3p	80740579	Homo sapiens - RANBP9	GID: 39812377	10048		F	RANBP9; [gi|39812377|ref|NM_005493.2| Homo sapiens RAN binding protein 9 (RANBP9), mRNA]	396	1461	IF	Sense		99.1 / 99.8	CTTCCCTCACGGGGACTCGGCCCTGAACGAGCAGGAGAAGGAGTTGCAGCGGCGGCTGAAGCGTCTCTACCCGGCCGTGGACGAACAAGAGACGCCGCTGCCTCGGTCCTGGAGCCCGAAGGACAAGTTCAGCTACATCGGCCTCTCTCAGAACAACCTGCGGGTGCACTACAAAGGTCATGGCAAAACCCCAAAAGATGCCGCGTCAGTTCGAGCCACGCATCCAATACCAGCAGCCTGTGGGATTTATTATTTTGAAGTAAAAATTGTCAGTAAGGGAAGAGATGGTTACATGGGAATTGGTCTTTCTGCTCAAGGTGTGAACATGAATAGACTACCAGGTTGGGATAAGCATTCATATGGTTACCATGGGGATGATGGACATTCGTTTTGTTCTTC…	ACTGTGATGTCATGGCTGTTGTGTTAATCTTATCAACAATACCTGCTTTTACACCAAGAATGGACATAGTTTAGGTATTGCTTTCACTGACCTACCGCCAAATTTGTATCCTACTGTGGGGCTTCAAACACCAGGAGAAGTGGTCGATGCCAATTTTGGGCAACATCCTTTCGTGTTTGATATAGAAGACTATATGCGGGAGTGGAGAACCAAAATCCAGGCACAGATAGATCGATTTCCTATCGGAGATCGAGAAGGAGAATGGCAGACCATGATACAAAAAATGGTTTCATCTTATTTAGTCCACCATGGGTACTGTGCCACAGCAGAGGCCTTTGCCAGATCTACAGACCAGACCGTTCTAGAAGAATTAGCTTCCATTAAGAATAGACAAAGAAT…	CTTCCCTCACGGGGACTCGGCCCTGAACGAGCAGGAGAAGGAGTTGCAGCGGCGGCTGAAGCGTCTCTACCCGGCCGTGGACGAACAAGAGACGCCGCTGCCTCGGTCCTGGAGCCCGAAGGACAAGTTCAGCTACATCGGCCTCTCTCAGAACAACCTGCGGGTGCACTACAAAGGTCATGGCAAAACCCCAAAAGATGCCGCGTCAGTTCGAGCCACGCATCCAATACCAGCAGCCTGTGGGATTTATTATTTTGAAGTAAAAATTGTCAGTAAGGGAAGAGATGGTTACATGGGAATTGGTCTTTCTGCTCAAGGTGTGAACATGAATAGACTACCAGGTTGGGATAAGCATTCATATGGTTACCATGGGGATGATGGACATTCGTTTTGTTCTTC…
HBEC_RP1_hgx3971v1_pB66_A-38	5p 3p	80740579	Homo sapiens - RANBP9	GID: 39812377	10048		F	RANBP9; [gi|39812377|ref|NM_005493.2| Homo sapiens RAN binding protein 9 (RANBP9), mRNA]	396	1461	IF	Sense		99.4 / 99.2	CTTCCCTCACGGGGACTCGGCCCTGAACGAGCAGGAGAAGGAGTTGCAGCGGCGGCTGAAGCGTCTCTACCCGGCCGTGGACGAACAAGAGACGCCGCTGCCTCGGTCCTGGAGCCCGAAGGACAAGTTCAGCTACATCGGCCTCTCTCAGAACAACCTGCGGGTGCACTACAAAGGTCATGGCAAAACCCCAAAAGATGCCGCGTCAGTTCGAGCCACGCATCCAATACCAGCAGCCTGTGGGATTTATTATTTTGAAGTAAAAATTGTCAGTAAGGGAAGAGATGGTTACATGGGAATTGGTCTTTCTGCTCAAGGTGTGAACATGAATAGACTACCAGGTTGGGATAAGCATTCATATGGTTACCATGGGGATGATGGACATTCGTTTTGTTCTTC…	TGACACCTTATGGACCAACTTTCACTACTGTGATGTCATGGCTGTTGTGTTAATCTTATCAACAATACGTGCTTTTACACCAAGAAATGGACATAGTTTAGGTATTGCTTTCACTGACCTACCGCCCAAATTTGTATCCTACTGTGGGGCTTCAAACACCAGGAGAAGTGGTCGATGCCAATTTTGGGCAACATCCTTTCGTGTTTGATATAGAAGACTATATGCGGGAGTGGAGAACCAAAATCCAGGCACAGATAGATCGATTTCCTATCGGAGATCGAGAAGGAGAATGGCAGACCATGATACAAAAAATGGTTTCATCTTATTTAGTCCACCATGGGTACTGTGCCACAGCAGAGGCCTTTGCCAGATCTACAGACCAGACCGTTCTAGAAGAAT…	CTTCCCTCACGGGGACTCGGCCCTGAACGAGCAGGAGAAGGAGTTGCAGCGGCGGCTGAAGCGTCTCTACCCGGCCGTGGACGAACAAGAGACGCCGCTGCCTCGGTCCTGGAGCCCGAAGGACAAGTTCAGCTACATCGGCCTCTCTCAGAACAACCTGCGGGTGCACTACAAAGGTCATGGCAAAACCCCAAAAGATGCCGCGTCAGTTCGAGCCACGCATCCAATACCAGCAGCCTGTGGGATTTATTATTTTGAAGTAAAAATTGTCAGTAAGGGAAGAGATGGTTACATGGGAATTGGTCTTTCTGCTCAAGGTGTGAACATGAATAGACTACCAGGTTGGGATAAGCATTCATATGGTTACCATGGGGATGATGGACATTCGTTTTGTTCTTC…
HBEC_RP1_hgx3971v1_pB66_A-50	5p 3p	80740579	Homo sapiens - RANBP9	GID: 39812377	10048		F	RANBP9; [gi|39812377|ref|NM_005493.2| Homo sapiens RAN binding protein 9 (RANBP9), mRNA]	396	1461	IF	Sense		90.2 / 99.8	CTTCCCTCACGGGGACTCGGCCCTGAACGAGCAGGAGAAGGAGTTGCAGCGGCGGCTGAAGCGTCTCTACCCGGCCGTGGACGAACAAGAGACGCCGCTGCCTCGGTCCTGGAGCCCGAAGGACAAGTTCAGCTACATCGGCCTCTCTCAGAACAACCTGCGGGTGCACTACAAAGGTCATGGCAAAACCCCAAAAGATGCCGCGTCAGTTCGAGCCACGCATCCAATACCAGCAGCCTGTGGGATTTATTATTTTGAAGTAAAAATTGTCAGTAAGGGAAGAGATGGTTACATGGGAATTGGTCTTTCTGCTCAGGTGTGAACATGAATAGACTACCAGGTTGGGATAAGCATTCATATGGTTACCCATGGGGGATGATGGACATTCGTATTGTTCTT…	CCTTATGGACCCAACTTTCACTACTGGTGATGTCATTGGCTGTTGTGTTAATCTTATCAACAATACCTGCTTTTACACCAAGAATGGACATAGTTTAGGTATTGCTTTCACTGACCTACCGCCAAATTTGTATCCTACTGTGGGGCTTCAAACACCAGGAGAAGTGGTCGATGCCAATTTTGGGCAACATCCTTTCGTGTTTGATATAGAAGACTATATGCGGGAGTGGAGAACCAAAATCCAGGCACAGATAGATCGATTTCCTATCGGAGATCGAGAAGGAGAATGGCAGACCATGATACAAAAAATGGTTTCATCTTATTTAGTCCACCATGGGTACTGTGCCACAGCAGAGGCCTTTGCCAGATCTACAGACCAGACCGTTCTAGAAGAATTAGC…	CTTCCCTCACGGGGACTCGGCCCTGAACGAGCAGGAGAAGGAGTTGCAGCGGCGGCTGAAGCGTCTCTACCCGGCCGTGGACGAACAAGAGACGCCGCTGCCTCGGTCCTGGAGCCCGAAGGACAAGTTCAGCTACATCGGCCTCTCTCAGAACAACCTGCGGGTGCACTACAAAGGTCATGGCAAAACCCCAAAAGATGCCGCGTCAGTTCGAGCCACGCATCCAATACCAGCAGCCTGTGGGATTTATTATTTTGAAGTAAAAATTGTCAGTAAGGGAAGAGATGGTTACATGGGAATTGGTCTTTCTGCTCAAGGTGTGAACATGAATAGACTACCAGGTTGGGATAAGCATTCATATGGTTACCATGGGGATGATGGACATTCGTTTTGTTCTTC…
HBEC_RP1_hgx3971v1_pB66_A-1	5p 3p	80740579	Homo sapiens - RANBP9	GID: 39812377	10048		F	RANBP9; [gi|39812377|ref|NM_005493.2| Homo sapiens RAN binding protein 9 (RANBP9), mRNA]	441	1516	IF	Sense		99.2 / 99.6	GCAGCGGCGGCTGAAGCGCCTCTACCCGGCCGTGGACGAACAAGAGACGCCGCTGCCTCGGTCCTGGAGCCCGAAGGACAAGTTCAGCTACATCGGCCTCTCTCAGAACAACCTGCGGGTGCACTACAAAGGTCATGGCAAAACCCCAAAAGATGCCGCGTCAGTTCGAGCCACGCATCCAATACCAGCAGCCTGTGGGATTTATTATTTTGAAGTAAAAATTGTCAGTAAGGGAAGAGATGGTTACATGGGAATTGGTCTTTCTGCTCAAGGTGTGAACATGAATAGACTACCAGGTTGGGATAAGCATTCATATGGTTACCATGGGGATGATGGACATTCGTTTTGTTCTTCTGGAACTGGACAACCTTATGGACCAACTTTCACTACTGGTGATGT…	TTCACTACTGGTGATGTCATTGGCTGTTGTGTTAATCTATCAACAATACTGCTTTTACACCAAGAATGGACATAGTTTAGGTATTGCTTTCACTGACCTACCGCCAAATTTGTATCTACTGTGGGGCTTCAAACACCAGGAGAAGTGGTCGATGCCAATTTTGGGCAACATCCTTTCGTGTTTGATATAGAAGACTATATGCGGGAGTGGAGAACCAAAATCCAGGCACAGATAGATCGATTTCCTATCGGAGATCGAGAAGGAGAATGGCAGACCATGATACAAAAAATGGTTTCATCTTATTTAGTCCACCATGGGTACTGTGCCACAGCAGAGGCCTTTGCCAGATCTACAGACCAGACCGTTCTAGAAGAATTAGCTTCCATTAAGAATAGACAA…	GCAGCGGCGGCTGAAGCGTCTCTACCCGGCCGTGGACGAACAAGAGACGCCGCTGCCTCGGTCCTGGAGCCCGAAGGACAAGTTCAGCTACATCGGCCTCTCTCAGAACAACCTGCGGGTGCACTACAAAGGTCATGGCAAAACCCCAAAAGATGCCGCGTCAGTTCGAGCCACGCATCCAATACCAGCAGCCTGTGGGATTTATTATTTTGAAGTAAAAATTGTCAGTAAGGGAAGAGATGGTTACATGGGAATTGGTCTTTCTGCTCAAGGTGTGAACATGAATAGACTACCAGGTTGGGATAAGCATTCATATGGTTACCATGGGGATGATGGACATTCGTTTTGTTCTTCTGGAACTGGACAACCTTATGGACCAACTTTCACTACTGGTGATGT…
HBEC_RP1_hgx3971v1_pB66_A-6	5p 3p	80740579	Homo sapiens - RANBP9	GID: 39812377	10048		F	RANBP9; [gi|39812377|ref|NM_005493.2| Homo sapiens RAN binding protein 9 (RANBP9), mRNA]	441	1516	IF	Sense		95.9 / 91.1	GCAGCGGCGGCTGAAGCGCCTCTACCCGGCCGTGGACGAACAAGAGACGCCGCTGCCTCGGTCCTGGAGCCCGAAGGACAAGTTCAGCTACATCGGCCTCTCTCAGAACAACCTGCGGGTGCACTACAAAGGTCATGGCAAAACCCCAAAAGATGCCGCGTCAGTTCGAGCCACGCATCCAATACCAGCAGCCTGTGGGATTTATTATTTTGAAGTAAAAATTGTCAGTAAGGGAAGAGATGGTTACATGGGAATTGGTCTTTCTGCTCAAGGTGTGAACATGAATAGACTACCAGGTTGGGATAAGCATTCATATGGTTACCATGGGGATGATGGACATTCGTTTTGTTCTTCTGGAACTGGACAACCTTATGGACCAACTTTCACTACTGGTGATGT…	GTGGCACTCGTACCCACGATGACTGCTTTGACACGCAGCAATGTACTAGGTTAGTATGGCTAACTGACTAACGTCCAAATTGAAATCACTGTGGGCTCAGACATCAAGGGTGAATGCGGTCCGATGCAATGTTTGGCACATCACTCGTGTTTGATATAGCACGACATTATGCTGGGAGCGGATGAACCAAGATGCCAGGCACCAGATAGATCGATTTCCTATCGGAGATCGAGACGGAGAATGGCAGACCATGATACAAAAAATGGTTTCATCTTATTTAGTCCACCATGGGTACTGTGCCACAGCAGAGGCTTTGCCAGATCTACAGACCAGACCGTTCTAGAAGAATTAGCTTCCATTAAGAATAGACAAAGAATTCAGAAATTGGTATTAGCAGGA…	GCAGCGGCGGCTGAAGCGTCTCTACCCGGCCGTGGACGAACAAGAGACGCCGCTGCCTCGGTCCTGGAGCCCGAAGGACAAGTTCAGCTACATCGGCCTCTCTCAGAACAACCTGCGGGTGCACTACAAAGGTCATGGCAAAACCCCAAAAGATGCCGCGTCAGTTCGAGCCACGCATCCAATACCAGCAGCCTGTGGGATTTATTATTTTGAAGTAAAAATTGTCAGTAAGGGAAGAGATGGTTACATGGGAATTGGTCTTTCTGCTCAAGGTGTGAACATGAATAGACTACCAGGTTGGGATAAGCATTCATATGGTTACCATGGGGATGATGGACATTCGTTTTGTTCTTCTGGAACTGGACAACCTTATGGACCAACTTTCACTACTGGTGATGT…
HBEC_RP1_hgx3971v1_pB66_A-14	5p 3p	80740660	Homo sapiens - SERPINB6	GID: 305682590	5269		N/A	SERPINB6; [gi|305682590|ref|NM_004568.5| Homo sapiens serpin peptidase inhibitor, clade B (ovalbumin), member 6 (SERPINB6), transcript variant 1, mRNA]	497	1045	OOF2	Sense		88.1 / 92.8	TGAAAAGATCTAAAAGAGGCTGCTCTGAAGGCCTTGAGGGCCACGAGTCCGGGGAAAGACTGTTTAAAGTCGTTTTAAATGATGAGAACCGGGTGAACCTGGATCTTAAAATCGTAAATTTTGAAAAACCCCGCAAGTTAGAAACTTTGTGCAATCTTGGTGCTTCCATATGTTGGCAAGGAACTGAATATGATCATCATGCTTCCGGACGAGACCACTGACTTGAGAACGGTGGAGAAAGAACTCACTTACGAGAAGTTCGTAGAATGGACGAGGCTGGACATGATGGATGAAGAGGAGGTGGAAGTGTCCCTCCCGCGGTTTAAACTAGAGGAAAGCTACGACATGGAGAGTGTCCTGCGCAACCTGGGCATGACTGATGCCTTCGAGCTGGGCAAG…	GACTGATTTTGGGAATCACCTAACCAGGAATGTTATACACTACAATGATGATGTATATACTATCTATTCGATGATGAGATACCCCCACCAAACCCCAAAAAAGAGATCCTAGACTAGCCATGGCCGCAGGGGCCCACGAATGAAAAGACAGAAAGAGGAAACTGGGATGAACAGTTTGACAAGGAGAACACCGAGGAGAGACTGTTTTAAAGTCAGCAAGAATGAGGAGAAACCCTGTGCAAATGATGTTTAAGCAATCTACTTTTAAGAAGACCTATATAGGAGAAATATTTACCCAAATCTTGGTGCTTCCATATGTTGGCAAGGAACTGAATATGATCATCATGCTTCCGGACGAGACCACTGACTTGAGAACGGTGGAGAAAGAACTCACTTACG…	CTGTCTATTTCAGAGGAAACTGGGATGAACAGTTTGACAAGGAGAACACCGAGGAGAGACTGTTTAAAGTCAGCAAGAATGAGGAGAAACCTGTGCAAATGATGTTTAAGCAATCTACTTTTAAGAAGACCTATATAGGAGAAATATTTACCCAAATCTTGGTGCTTCCATATGTTGGCAAGGAACTGAATATGATCATCATGCTTCCGGACGAGACCACTGACTTGAGAACGGTGGAGAAAGAACTCACTTACGAGAAGTTCGTAGAATGGACGAGGCTGGACATGATGGATGAAGAGGAGGTGGAAGTGTCCCTCCCGCGGTTTAAACTAGAGGAAAGCTACGACATGGAGAGTGTCCTGCGCAACCTGGGCATGACTGATGCCTTCGAGCTGGGCA…
HBEC_RP1_hgx3971v1_pB66_A-43	5p 3p	80740634	Homo sapiens - SF3B1	GID: 54112116	23451		C	SF3B1; [gi|54112116|ref|NM_012433.2| Homo sapiens splicing factor 3b, subunit 1, 155kDa (SF3B1), transcript variant 1, mRNA]	1779	2676	IF	Sense		99.1 / 99.2	CCGAGAGATCATTTCTAATTTGGCAAAGGCTGCTGGTCTGGCTACTATGATCTCTACCATGAGACCTGATATAGATAACATGGATGAGTATGTCCGTAACACAACAGCTAGAGCTTTTGCTGTTGTAGCCTCTGCCCTGGGCATTCCTTCTTTATTGCCCTTCTTAAAAGCTGTGTGCAAAAGCAAGAAGTCCTGGCAAGCGAGACACACTGGTATTAAGATTGTACAACAGATAGCTATTCTTATGGGCTGTGCCATCTTGCCACATCTTAGAAGTTTAGTTGAAATCATTGAACATGGTCTTGTGGATGAGCAGCAGAAAGTTCGGACCATCAGTGCTTTGGCCATTGCTGCCTTGGCTGAAGCAGCAACTCCTTATGGTATCGAATCTTTTGATTC…	GTGTGCAAAAGCAAGAAGTCCTGGCAAGCGAGACACACTGGTATTAAGATGTACAACAGATAGCTATCTATGGGCTGTGCCATCTTGCCACATCTTAGAAGTTTAGTTGAAATCATTGAACATGGTCTTGTGGATGAGCAGCAGAAAGTTCGGACCATCAGTGCTTTGGCCATTGCTGCCTTGGCTGAAGCAGCAACTCCTTATGGTATCGAATCTTTTGATTCTGTGTTAAAGCCTTTATGGAAGGGTATCCGCCAACACAGAGGAAAGGGTTTGGCTGCTTTCTTGAAGGCTATTGGGTATCTTATTCCTCTTATGGATGCAGAATATGCCAACTACTATACTAGAGAAGTGATGTTAATCCTTATTCGAGAATTCCAGTCTCCTGATGAGGAAATG…	CCGAGAGATCATTTCTAATTTGGCAAAGGCTGCTGGTCTGGCTACTATGATCTCTACCATGAGACCTGATATAGATAACATGGATGAGTATGTCCGTAACACAACAGCTAGAGCTTTTGCTGTTGTAGCCTCTGCCCTGGGCATTCCTTCTTTATTGCCCTTCTTAAAAGCTGTGTGCAAAAGCAAGAAGTCCTGGCAAGCGAGACACACTGGTATTAAGATTGTACAACAGATAGCTATTCTTATGGGCTGTGCCATCTTGCCACATCTTAGAAGTTTAGTTGAAATCATTGAACATGGTCTTGTGGATGAGCAGCAGAAAGTTCGGACCATCAGTGCTTTGGCCATTGCTGCCTTGGCTGAAGCAGCAACTCCTTATGGTATCGAATCTTTTGATTC…
HBEC_RP1_hgx3971v1_pB66_A-21	5p 3p	80740634	Homo sapiens - SF3B1	GID: 54112116	23451		C	SF3B1; [gi|54112116|ref|NM_012433.2| Homo sapiens splicing factor 3b, subunit 1, 155kDa (SF3B1), transcript variant 1, mRNA]	1782	2374	IF	Sense		93.9 / 88.8	AGAGATCATTTCTAATTTGGCAAAGGCTGCTGGTCTGGCTACTATGATCTCTACCATGAGACCTGATATAGATAACATGGATGAGTATGTCCGTAACACAACAGCTAGAAGCTTTTGCTGTTGTAGCCCTCTGCCCCTGGGGCATTTCCTTTCTTTTATTGCCCCTTCTTAAAAAGCTG	CCGTTCGCCCTAGAGTTCCTTGACGTGAGGAACAGCGAATGCAACTAACAACCTCCGTGAGACTGGCTGGACTCTCATATGCCTCTAAAGCTGTGCAAAAGCAGAGTCCTGCAAGCGGACACTGGTATTAAGATTGTACACAGATAGCTATTCTTATGGGCTGGGCCATCTTGCCACATCTTAGAAGTTTAGTTGGAAATAATGAACAAGGGCCTTGTTGAATGGAGCAGCAAGAAAATTTCGACCATCAGTGCCTTTGGGCCATTGGCTGCCTTGGCTGAAAGCAGGCCAACTCCTTAATGGGTATCGAATTCTTTTTGATTCTGTGTTAAAGCCCTTTATGGAAGGGGTATCCCGCCCAACACAGAGGAAAAGGGTTTGGCTGCTTTTCTTGAAGGC…	AGAGATCATTTCTAATTTGGCAAAGGCTGCTGGTCTGGCTACTATGATCTCTACCATGAGACCTGATATAGATAACATGGATGAGTATGTCCGTAACACAACAGCTAGAGCTTTTGCTGTTGTAGCCTCTGCCCTGGGCATTCCTTCTTTATTGCCCTTCTTAAAAGCTGTGTGCAAAAGCAAGAAGTCCTGGCAAGCGAGACACACTGGTATTAAGATTGTACAACAGATAGCTATTCTTATGGGCTGTGCCATCTTGCCACATCTTAGAAGTTTAGTTGAAATCATTGAACATGGTCTTGTGGATGAGCAGCAGAAAGTTCGGACCATCAGTGCTTTGGCCATTGCTGCCTTGGCTGAAGCAGCAACTCCTTATGGTATCGAATCTTTTGATTCTGT…
HBEC_RP1_hgx3971v1_pB66_A-29	5p 3p	80740656	Homo sapiens - SMARCD1	GID: 133908628	6602		N/A	SMARCD1; [gi|133908628|ref|NM_003076.4| Homo sapiens SWI/SNF related, matrix associated, actin dependent regulator of chromatin, subfamily d, member 1 (SMARCD1), transcript variant 1, mRNA]	1712	2433	OOF2	Sense	3p	98.8 / 98.7	CTCTTCTTTCACCCTATCTCTTCCCACCCCCAGCTTCCCTTTGCCCCACAAAGTTCCCATGTGCCTGTACCCTCCCCTGGTCTACATAGGACCTCTAGATAGTGTTAGAGAGAGAACATGTAGTGGTAATGAGTGCTTGGAATGGATTGGGCCTCAGGCCAGGTGGTCTTCAAGGGGACCAGCTAACTGATCCTGCCCTTCAGAGACCCAGGAGTTGGGAGCTTTCGCTCCTTCTCCAAGACTCAGGCCTGTGGGCACTCTATAAGCTAGTTGATCTTGGCTCTCCTGATAACAGAATCCAATTTCCTTCCTTCCCTCCACAGGTTTGGAACAAACTCTCCCTTCACTTGTTGCCCTGTAGCACTACAGAAACCCTGGTTCTTGGGCTCCACTGAGCCC…	CTCTTTCTTTCACCCTATCTCTTCCCACCCCCAGCTCCTTGCCCCACAAAAGTCCCATGTGCCTGTACCCTCCTGGTCTACATAGGACCTCTAGATAGTGTAGAGAGAGAACATGTAGTGGTAATGAGTGCTTGGAATGGATTGGGCCTCAGGCCAGGTGGTCTTCAAGGGGACCAGCTAACTGATCCTGCCCTTCAGAGACCCAGGAGTTGGGAGCTTTCGCTCCTTCTCCAAGACTCAGGCCTGTGGGCACTCTATAAGCTAGTTGATCTTGGCTCTCCTGATAACAGAATCCAATTTCCTTCCTTCCCTCCACAGGTTTGGAACAAACTCTCCCTTCACTTGTTGCCCTGTAGCACTACAGAAACCCTGGTTCTTGGGCTCCACTGAGCCCCAGGT…	CTCTTCTTTCACCCTATCTCTTCCCACCCCCAGCTTCCCTTTGCCCCACAAAGTTCCCATGTGCCTGTACCCTCCCCTGGTCTACATAGGACCTCTAGATAGTGTTAGAGAGAGAACATGTAGTGGTAATGAGTGCTTGGAATGGATTGGGCCTCAGGCCAGGTGGTCTTCAAGGGGACCAGCTAACTGATCCTGCCCTTCAGAGACCCAGGAGTTGGGAGCTTTCGCTCCTTCTCCAAGACTCAGGCCTGTGGGCACTCTATAAGCTAGTTGATCTTGGCTCTCCTGATAACAGAATCCAATTTCCTTCCTTCCCTCCACAGGTTTGGAACAAACTCTCCCTTCACTTGTTGCCCTGTAGCACTACAGAAACCCTGGTTCTTGGGCTCCACTGAGCCC…
HBEC_RP1_hgx3971v1_pB27_B-5	5p 3p	80740609	Homo sapiens - SNRNP70	GID: 666637947	6625		F	SNRNP70; [gi|666637947|ref|NM_003089.5| Homo sapiens small nuclear ribonucleoprotein 70kDa (U1) (SNRNP70), transcript variant 1, mRNA]	21	464	IF	Sense		99.8 / 99.8	CAACCTTCTGGCCCTCTTTGCCCCCCGTGACCCTATTCCATACCTGCCACCCCTGGAGAAACTGCCACATGAAAAACACCACAATCAACCTTATTGTGGCATTGCGCCGTACATTCGAGAGTTTGAGGACCCTCGAGATGCCCCTCCTCCAACTCGTGCTGAAACCCGAGAGGAGCGCATGGAGAGGAAAAGACGGGAAAAGATTGAGCGGCGACAGCAAGAAGTGGAGACAGAGCTTAAAATGTGGGACCCTCACAATGATCCCAATGCTCAGGGGGATGCCTTCAAGACTCTCTTCGTGGCGAGAGTGAATTATGACACAACAGAATCCAAGCTCCGGAGAGAGTTTGAGGTGTACGGACCTATCAAAAGAATACACATGGTCTACAGTAAGCGGTC…	CAACCTTCTGGCCCTCTTTGCCCCCCGTGACCCTATTCCATACCTGCCACCCCTGGAGAAACTGCCACATGAAAAACACCACAATCAACCTTATTGTGGCATTGCGCCGTACATTCGAGAGTTTGAGGACCCTCGAGATGCCCCTCCTCCAACTCGTGCTGAAACCCGAGAGGAGCGCATGGAGAGGAAAAGACGGGAAAAGATTGAGCGGCGACAGCAAGAAGTGGAGACAGAGCTTAAAATGTGGGACCCTCACAATGATCCCAATGCTCAGGGGGATGCCTTCAAGACTCTCTTCGTGGCGAGAGTGAATTATGACACAACAGAATCCAAGCTCCGGAGAGAGTTTGAGGTGTACGGACCTATCAAAAGAATACACATGGTCTACAGTAAGCGGTC…	CAACCTTCTGGCCCTCTTTGCCCCCCGTGACCCTATTCCATACCTGCCACCCCTGGAGAAACTGCCACATGAAAAACACCACAATCAACCTTATTGTGGCATTGCGCCGTACATTCGAGAGTTTGAGGACCCTCGAGATGCCCCTCCTCCAACTCGTGCTGAAACCCGAGAGGAGCGCATGGAGAGGAAAAGACGGGAAAAGATTGAGCGGCGACAGCAAGAAGTGGAGACAGAGCTTAAAATGTGGGACCCTCACAATGATCCCAATGCTCAGGGGGATGCCTTCAAGACTCTCTTCGTGGCGAGAGTGAATTATGACACAACAGAATCCAAGCTCCGGAGAGAGTTTGAGGTGTACGGACCTATCAAAAGAATACACATGGTCTACAGTAAGCGGTC…
HBEC_RP1_hgx3971v1_pB66_A-24	5p 3p	80740658	Homo sapiens - WDR33	GID: 302058279	55339		N/A	WDR33; [gi|302058279|ref|NM_018383.4| Homo sapiens WD repeat domain 33 (WDR33), transcript variant 1, mRNA]	5536	6427	OOF1	Sense	3p	98.1 / 95.3	CTGGAAGTTTCAATGGTTGCTTAGAAAAGGCATACTGATATAGTTTAACAGGATATGAAAATTTAACTGGTTCTCTATGAATGTAAAAAACAGCAAAAGCTAATTGATTTCTGTGGAGTGAGAAAATGTCAGCCATATACACTGCTTTTCAGTGTTAGAATCTAGAGACTATTTTTTTTTTAACTTTGAAATTACAGCTTATTTAATCAGCGCTCCACCATAAACATGCTATTAGGAGGCTCAAGATTGCTTTAGGTTATGGGTATTTCTTCCCTCACCCCCAACTGGTATAGCTTAAAGAGAGAGAAACTGTAATCAAATTTCATGAAGCTAAAACCGGATCCTGAGACCAAACCCATATCAAGATTAGACTTTTTTTCCCTGAAATTCTAGTGGAAA…	GGGATCTATTTTTTTTTTAACTTGAAATTACAGCTATTTATCAGCGCTCACATAAACATGCTATAGAGCTCAGATTGCTTAGGTTATGTGTATTTCTCACTCACCCCCAACTGGTATAGCTTAAAGAGAGAGAAACTGTAATCAAATTTCATGAAGCTAAAACCGGATCCAGAGACCAAACCCATATCAAGATTAGACTTTTTTTCCGTGAGATTCTAGTGGAAAAATTTTCATTATTTTGGGCTTTAACTTTAGAAACATAGTATCTCAGTAAGCAGATAACCAGATCACATTTAAAAATTTTCATTTTACCTTGAAGCTCTACTGGACTTGACAGATCACATTTTGAGAGTGAATTCATTTAAACAATAAACCTCTACATTATACTTATTAAATATA…	CTGGAAGTTTCAATGGTTGCTTAGAAAAGGCATACTGATATAGTTTAACAGGATATGAAAATTTAACTGGTTCTCTATGAATGTAAAAAACAGCAAAAGCTAATTGATTTCTGTGGAGTGAGAAAATGTCAGCCATATACACTGCTTTTCAGTGTTAGAATCTAGAGACTATTTTTTTTTTAACTTTGAAATTACAGCTTATTTAATCAGCGCTCCACCATAAACATGCTATTAGGAGGCTCAAGATTGCTTTAGGTTATGGGTATTTCTTCACTCACCCCCAACTGGTATAGCTTAAAGAGAGAGAAACTGTAATCAAATTTCATGAAGCTAAAACCGGATCCAGAGACCAAACCCATATCAAGATTAGACTTTTTTTCCCTGAGATTCTAGTGGAAA…
HBEC_RP1_hgx3971v1_pB27_B-12	3p	80740573	Homo sapiens - GenMatch	GI:766945650			D	unknown; [prey1883753 - Human - GenMatch]	-1	308	IF	Sense		100		GGAAGGTTAATGGTTGATATTGCTAGGGTGGCGCTTCCAATTAGGTGCATGAGTAGGTGGCCTGCAGTAATGTTAGCGGTTAGGCGTACGGCCAGGGCTATTGGTTGAATGAGTAGGCTGATGGTTTCGATAATAACTAGTATGGGGATAAGGGGTGTAGGTGTGCCTTGTGGTAAGAAGTGGGCTAGGGCATTTTTAATCTTAGAGCGAAAGCCTATAATCCCTGCGCCCGCTCATAAGGGGATGGCCATGGCTAGGTTTATAGATAGTTGGGTGGTTGGTGTAAATGAGTGAGGCAGGAGTCCGAGG
HBEC_RP1_hgx3971v1_pB66_A-53	5p 3p	80740577	Homo sapiens - GenMatch	GI:6007642			D	unknown; [prey1883858 - Human - GenMatch]	-1	384	IF	Sense		100.0 / 100.0	CGACCCTAGTGGTCTAACCCTATACCTTGCTTCCTATGGGTGAGTCTGTTCTTGGCGGCCGCCTCTCTCCTGCTTCCTCCCTTAGGGCTGACTGTGCTCAGCCTGCCAGCTCTGACATGTGCTGTCTCCCACCCTCTGACTCCCCTCAAGCTGCAGTGGGACTGAAGACTGGCAGGAAGCTAGGGTACAACTGGAACACAGGCAGGTCGACCTGCAGTCCCTAGGCCTGGCCCCGTCCCTCCATGTACACACATATACATGTTGGCACACACACAGTGGCACACATGCCAAAGACTCTCTCAGCTGACACACAGATCCATTCTCAAGTATCTACTGATAGACACTCATGCGTGCCAAGTCCTCATCCTCAAACATACACATGCCG	CGACCCTAGTGGTCTAACCCTATACCTTGCTTCCTATGGGTGAGTCTGTTCTTGGCGGCCGCCTCTCTCCTGCTTCCTCCCTTAGGGCTGACTGTGCTCAGCCTGCCAGCTCTGACATGTGCTGTCTCCCACCCTCTGACTCCCCTCAAGCTGCAGTGGGACTGAAGACTGGCAGGAAGCTAGGGTACAACTGGAACACAGGCAGGTCGACCTGCAGTCCCTAGGCCTGGCCCCGTCCCTCCATGTACACACATATACATGTTGGCACACACACAGTGGCACACATGCCAAAGACTCTCTCAGCTGACACACAGATCCATTCTCAAGTATCTACTGATAGACACTCATGCGTGCCAAGTCCTCATCCTCAAACATACACATGCCG
HBEC_RP1_hgx3971v1_pB66_A-8	5p 3p	80740603	Homo sapiens - GenMatch	GI:341572555			D	unknown; [prey1883862 - Human - GenMatch]	-1	866	IF	Sense		97.2 / 99.4	GGGTGAAGATAATCGGGAGATGATTAAAGAGTTAAAAAAGAAAAAAAAGGGAAAAAGGAAATTTAGTTTTAACTATAACGATGTTTCTAGAAACATCTGACGAGTACATTCGTACCTCATTTCTGTTACTAATCATATTTAATTGCTCAAATCATGAAGATACTAAGTTGAAGGTGGCTTTGAAACTCATTTCAAACCAGATATGCCAAGTTTTGTTCAAATTTTGTTTAGAAGTCTACTTACTGCTCGTCTTAAATATGGAGAAGTAACATAATTAAGTAACCAGTCCTGGTGTTTAGTGCTCTGCAAACAACCAACAGCAGGGGAATGAAGCAAACGAAAGATGTCTTAACAGCAAGGAAGCAATGTTTCAGCACCAGAAAGGCCAAAAGAGGGTTA…	CTCATTTCAAACAGATATGCCAAGTTTTGTTCAAATTTTGTTTAGAGTCTACTTACTGCTCGTCTAGATATGGAGAAGTAACATAATTAAGTAACCAGTCGTGGTGTTTAGTGCTCTGCAAACAACCAACAGCAGGGGAATGAAGCAAACGAAAGATGTCTTAACAGCAAGGAAGCAATGTTTCAGCACCAGAAAGGCCAAAAGAGGGTTACAATAGCCACAGATCAAAAAGGAAGGTTGGGAAACTCCAGAGTTCAGTTATTAGCTTTTTTGTTGTTACTAAATACATTCTACCACTCACTTCCAGCTTTAAAAGTAGAGTTTTTCCAGTCTTAACACAGCTGTAAATTATATTAATCAAAGCAAATAAATGGTTCTATATCAAAGATGTACGTAAGA…
HBEC_RP1_hgx3971v1_pB66_A-2	5p 3p	80740605	Homo sapiens - GenMatch	GI:766945636			D	unknown; [prey1883873 - Human - GenMatch]	-1	546	IF	Sense		99.8 / 99.8	TTCTTATCCTACCAGGCTTCGGAATAATCTCCCATATTGTAACTTACTACTCCGGAAAAAAAGAACCATTTGGATACATAGGTATGGTCTGAGCTATGATATCAATTGGCTTCCTAGGGTTTATCGTGTGAGCACACCATATATTTACAGTAGGAATAGACGTAGACACACGAGCATATTTCACCTCCGCTACCATAATCATCGCTATCCCCACCGGCGTCAAAGTATTTAGCTGACTCGCCACACTCCACGGAAGCAATATGAAATGATCTGCTGCAGTGCTCTGAGCCCTAGGATTCATCTTTCTTTTCACCGTAGGTGGCCTGACTGGCATTGTATTAGCAAACTCATCACTAGACATCGTACTACACGACACGTACTACGTTGTAGCTCACTTCC…	TTCTTATCCTACCAGGCTTCGGAATAATCTCCCATATTGTAACTTACTACTCCGGAAAAAAAGAACCATTGGATACATAGGTATGGTCTGAGCTATGATATCAATTGGCTTCCTAGGGTTTATCGTGTGAGCACACCATATATTTACAGTAGGAATAGACGTAGACACACGAGCATATTTCACCTCCGCTACCATAATCATCGCTATCCCCACCGGCGTCAAAGTATTTAGCTGACTCGCCACACTCCACGGAAGCAATATGAAATGATCTGCTGCAGTGCTCTGAGCCCTAGGATTCATCTTTCTTTTCACCGTAGGTGGCCTGACTGGCATTGTATTAGCAAACTCATCACTAGACATCGTACTACACGACACGTACTACGTTGTAGCTCACTTCCA…
HBEC_RP1_hgx3971v1_pB66_A-47	5p 3p	80740630	Homo sapiens - GenMatch	GI:7717439			D	unknown; [prey1883976 - Human - GenMatch]	-1	481	IF	Sense		100.0 / 100.0	CTTGGGCTGCCCCCTCATCTGGAAGGGGTGCTAAGTGCCAGGACAGCGCCCCAGGTCCGGGGCACTCATGAGTGACAGCATCCTCCAGGTGTGGACTACAGGGTAGTCGGGCAACTGGGATCCTGCTCCTGGCCCAGCGCAGCGGAAAGGACAGAGCCAGACCCTCCAGCCACCCCTTCCAGGCTGTCTCCTTGTCCTCAGAGTGGGCAGAAGATCCCTGCCCTCCCCACCTGCCTGCTGTGGGGTCAGCTAAGACAATGGGTGTGGGACCCTCCACAAGAACAGCCCCCTGTTAACAAAATGAGACTTGAAGGAGTGAGAGCACTTCGGGGGGCCGGGTTTGTCAGGCAGAGATTGCACCAGGCAGGGGGCCGAGACTTTGGAGAGGACCTGGCTGGA…	CTTGGGCTGCCCCCTCATCTGGAAGGGGTGCTAAGTGCCAGGACAGCGCCCCAGGTCCGGGGCACTCATGAGTGACAGCATCCTCCAGGTGTGGACTACAGGGTAGTCGGGCAACTGGGATCCTGCTCCTGGCCCAGCGCAGCGGAAAGGACAGAGCCAGACCCTCCAGCCACCCCTTCCAGGCTGTCTCCTTGTCCTCAGAGTGGGCAGAAGATCCCTGCCCTCCCCACCTGCCTGCTGTGGGGTCAGCTAAGACAATGGGTGTGGGACCCTCCACAAGAACAGCCCCCTGTTAACAAAATGAGACTTGAAGGAGTGAGAGCACTTCGGGGGGCCGGGTTTGTCAGGCAGAGATTGCACCAGGCAGGGGGCCGAGACTTTGGAGAGGACCTGGCTGGA…
HBEC_RP1_hgx3971v1_pB66_A-34	5p 3p	80740641	Homo sapiens - GenMatch	GI:21540008			D	unknown; [prey1883982 - Human - GenMatch]	-1	508	IF	Sense		100.0 / 100.0	CTGATACAGTGAGGTCACCACACTAGGACGTTTTGATGTCATTCTGCTTCTCATGTTCTCTCTGATTTGTGTTATTTCCTATTTCATGCTTGCCCCCCTTCTTTGAACACAAACCTGACATTTCCCTCTATTCTAACATCAAAGCCTTTCAGTGTTGGAAGGGATGGTTCTAGACATGACTGTTTATGAACGGTGTAATTCAGTCATCTTGGAAACTGTTAATTTGCAAAAGACATGGTTTAGAAAATAGTTTTGGTAGAGTTAGTTCAGCCCCTAGTGGTTAGACACTGAAACTGTAGCTACTCTGACAAGGAACAATACCATTTCCACACTAGTTAGAGAAGGAAGCATTAGTCTATCTTTAAATCCTATGTAAACTGACCGGTCTTAAAGGCGACT…	CTGATACAGTGAGGTCACCACACTAGGACGTTTTGATGTCATTCTGCTTCTCATGTTCTCTCTGATTTGTGTTATTTCCTATTTCATGCTTGCCCCCCTTCTTTGAACACAAACCTGACATTTCCCTCTATTCTAACATCAAAGCCTTTCAGTGTTGGAAGGGATGGTTCTAGACATGACTGTTTATGAACGGTGTAATTCAGTCATCTTGGAAACTGTTAATTTGCAAAAGACATGGTTTAGAAAATAGTTTTGGTAGAGTTAGTTCAGCCCCTAGTGGTTAGACACTGAAACTGTAGCTACTCTGACAAGGAACAATACCATTTCCACACTAGTTAGAGAAGGAAGCATTAGTCTATCTTTAAATCCTATGTAAACTGACCGGTCTTAAAGGCGACT…
Summary of PBS categories
A : Very high confidence in the interaction
B : High confidence in the interaction
C : Good confidence in the interaction
D : Moderate confidence in the interaction
This category is the most difficult to interpret because it mixes two classes of interactions :
* False-positive interactions
* Interactions hardly detectable by the Y2H technique (low representation of the mRNA in the library, prey folding, prey toxicity in yeast...)
E : Interactions involving highly connected (or relatively highly connected) prey domains, warning of non-specific interaction.
The total number of screens performed on each organism is taken into account to set this connectivity threshold: 20
interactions to different bait proteins in our entire database for Human, 10 for Mouse, Drosophila and Arabidopsis and 6 for all other organisms.
They can be classified in different categories:
* Prey proteins that are known to be highly connected due to their biological function
* Proteins with a prey interacting domain that contains a known protein interaction motif or a biochemically promiscuous motif
F : Experimentally proven technical artifacts
N/A : The PBS is a score that is automatically computed through algorithms and cannot be attributed for the following reasons :
* All the fragments of the same reference CDS are antisense
* The 5p sequence is missing
* All the fragments of the same reference CDS are either all OOF1 or all OOF2
* All the fragments of the same reference CDS lie in the 5' or 3' UTR
