# Supplementary material for: The oncogene AAMDC links PI3K-AKT-mTOR signaling with metabolic reprograming in estrogen receptor-positive breast cancer
Source: Nat Commun. 2021 Mar 26;12:1920. doi: 10.1038/s41467-021-22101-7 (PMC7998036; doi:10.1038/s41467-021-22101-7)
Supplement: Supplementary file 8 — Supplementary Data 6 [file 41467_2021_22101_MOESM8_ESM.xlsx]

## Sheet: (A) Key Resources Table
Supplementary Data 6. Key Resources Table.
REAGENT or RESOURCE	SOURCE	IDENTIFIER
Antibodies
Mouse monoclonal α-AAMDC	Abcam	Cat#ab180533
Rabbit polyclonal α-AAMDC (PTD015, T-15)	Santa Cruz Biotechnology	Cat#sc-138556
Rabbit polyclonal α-RabGAP1L	Proteintech	Cat#13894-1-AP
Rabbit monoclonal α-MTHFD1L (D7O8E)	Cell Signaling Technology	Cat#14998
Rabbit polyclonal α-FLAG™	Sigma-Aldrich	Cat#F7425
Rabbit monoclonal α-HA (C29F4)	Cell Signaling Technology	Cat#3724
Rabbit monoclonal α-Myc Tag (71D10)	Cell Signaling Technology	Cat#2278
Mouse monoclonal α-Myc-Tag (9B11) (Magnetic Bead Conjugate)	Cell Signaling Technology	Cat#5698
Mouse monoclonal α-DYKDDDDK Tag (9A3)	Cell Signaling Technology	Cat#8146
Rat monoclonal α-HA Tag Antibody (16.43)	Novus Biologicals	Cat#NBP2-50416
Mouse monoclonal α-FLAG M2 Magnetic Beads	Sigma-Aldrich	Cat#M8823
Mouse monoclonal α-HA.11 Epitope Tag (16B12)	BioLegend	Cat#MMS-101P
Normal mouse α-IgG	Santa Cruz Biotechnology	Cat#sc-2025
Mouse monoclonal α-Ki-67	Cell Signaling Technology	Cat#9449
Rabbit polyclonal α-Total AKT	Cell Signaling Technology	Cat#9272
Rabbit monoclonal α-Phospho-AKT (S473)	Cell Signaling Technology	Cat#4060
Rabbit monoclonal α-Phospho-AKT (T308)	Cell Signaling Technology	Cat#13038
Rabbit monoclonal α-Phospho-mTOR (S2448)	Cell Signaling Technology	Cat#5536
Rabbit monoclonal α-Phospho-PDK1 (S241)	Cell Signaling Technology	Cat#3438
Rabbit polyclonal α-Phospho-FOXO 1/3 (T24/T32)	Cell Signaling Technology	Cat#9464
Rabbit monoclonal α-Phospho-TSC2 (T1462)	Cell Signaling Technology	Cat#3617
Rabbit monoclonal α-Phospho-p70 S6 Kinase (T389)	Cell Signaling Technology	Cat# 9234
Rabbit monoclonal α-Phospho-4E-BP1 (T37/46)	Cell Signaling Technology	Cat#2855
Rabbit monoclonal α-Total 4E-BP1 (53H11)	Cell Signaling Technology	Cat#9644
Rabbit polyclonal α-c-Myc	Cell Signaling Technology	Cat#9402
Mouse monoclonal α-cMyc (9E10)	Santa Cruz Biotechnology	Cat#sc-40
Rabbit monoclonal α-ATF-4	Cell Signaling Technology	Cat#11815
Mouse monoclonal α-α-Tubulin	Sigma-Aldrich	Cat#T5168
Peroxidase-conjugated Goat α-Rabbit IgG (H+L)	Jackson ImmunoResearch Laboratories	Cat#111-035-144
Peroxidase-conjugated Goat α-Mouse IgG (H+L)	Jackson ImmunoResearch Laboratories	Cat#115-035-003
Goat α-mouse Alexa Fluor 488-conjugated antibody	Thermo Fisher Scientific	Cat#A11001
Goat α-rabbit Alexa Fluor 594-conjugated antibody	Thermo Fisher Scientific	Cat#A11012
Goat α-mouse Alexa Fluor 594-conjugated antibody	Thermo Fisher Scientific	Cat#A11032
Goat α-rabbit Alexa Fluor 488-conjugated antibody	Thermo Fisher Scientific	Cat#A11008
Goat α-rat Alexa Fluor 647-conjugated antibody	Thermo Fisher Scientific	Cat#A21247
Mouse monoclonal α-Ankyrin B	Santa Cruz Biotechnology	Cat#sc-12718
Rabbit monoclonal α-Tuberin/TSC2	Cell Signaling Technology	Cat#4308
Mouse monoclonal α-LAMP-2	Santa Cruz Biotechnology	Cat#sc-18822
Rabbit polyclonal α-EEA1	Cell Signaling Technology	Cat#2411
Rabbit monoclonal α-PI3 Kinase p110α	Cell Signaling Technology	Cat#4249
Rabbit monoclonal α-FGF Receptor 2	Cell Signaling Technology	Cat#11835
Rabbit polyclonal α-Cleaved Caspase-3 (Asp175)	Cell Signaling Technology	Cat#9661
Alexa Fluor 488 phalloidin (F-actin)	Invitrogen	Cat#A12379
Bacterial and Virus Strains
ElectroMAX™ DH5α-E™ Competent Cells	Thermo Fisher Scientific	Cat#11319019
Biological Samples
Breast tumor samples from female patients (Informed consent)	Medical University of Gdansk, Northern Poland	NKBBN/205/2017
Chemicals, Peptides, and Recombinant Proteins
Taqman Fast Universal PCR Master Mix (2x)	Applied Biosystems	Cat#4352042
QuantiFast SYBR Green PCR Kit	Qiagen	Cat#204056
RNase A	Thermo Fisher Scientific	Cat#EN0531
Proteinase K	Ambion	Cat#AM2546
UltraPure™ Phenol:Chloroform:Isoamyl Alcohol	Thermo Fisher Scientific	Cat#15593031
Glycogen	Thermo Fisher Scientific	Cat#R0561
Qiazol Lysis Reagent	Qiagen	Cat#79306
Dactolisib (Batch No.13)	Selleckchem	Cat#S1009
AZD8055 (Batch No.6)	Selleckchem	Cat#S1555
Everolimus (Batch No.24)	Selleckchem	Cat#S1120
Buparlisib (Batch No.04)	Selleckchem	Cat#S2247
Tamoxifen	Sigma-Aldrich	Cat#T5648
Docetaxel	Sigma-Aldrich	Cat#01885
Insulin, human recombinant, zinc solution	Thermo Fisher Scientific	Cat#12585-014
Estrogen (β-estradiol)	Sigma-Aldrich	Cat#E2758
β-Estradiol 17-valerate	Sigma-Aldrich	Cat#E1631
MEM Non-Essential Amino Acids Solution	Gibco	Cat#11140-050
MEM Amino Acids Solution	Gibco	Cat#11130-051
TNFa	Sigma-Aldrich	Cat#SRP-3177
Lipofectamine2000	Thermo Fisher Scientific	Cat#11668019
Hexadimethrine bromide (Polybrene)	Sigma-Aldrich	Cat#107689
Puromycin	Gibco	Cat#A11138-03
Pierce™ 16% Formaldehyde (w/v), Methanol-free	Thermo Fisher Scientific	Cat#28908
Glycine	Ajax Finechem	Cat#1083-500G
Phenylmethylsulfonyl fluoride (PMSF)	Thermo Fisher Scientific	Cat#36978
Sodium Dodecyl Sulfate (SDS)	Thermo Fisher Scientific	Cat#BP166500
Triton X-100	Sigma-Aldrich	Cat#T8787
Ethylenediaminetetraacetic acid (EDTA)	Sigma-Aldrich	Cat#E6758
Trizma hydrochloride	Sigma-Aldrich	Cat#93363
Sodium chloride	Sigma-Aldrich	Cat#S7653
Ethyl alcohol, ultra-pure	Sigma-Aldrich	Cat#459836
Sodium deoxycholate	Sigma-Aldrich	Cat#D6750
HEPES	Sigma-Aldrich	Cat#H3375
Lithium chloride	Sigma-Aldrich	Cat#793620
IGEPAL CA-630	Sigma-Aldrich	Cat#I8896
TE Buffer	Thermo Fisher Scientific	Cat#AM9849
Sodium acetate	Ajax Finechem	Cat# AJA679-500G
Poly-L-lysine hydrobromide	Sigma-Aldrich	Cat#P6282
Hoechst 33258	Sigma-Aldrich	Cat#94403
FuGENE 6	Promega	Cat#E2692
Geneticin	Gibco	Cat#10131027
Trypsin-EDTA	Gibco	Cat#15400054
Coelenterazine h	Promega	Cat#S2011
HBSS no calcium no magnesium	Thermo Fisher Scientific	Cat#14175103
Critical Commercial Assays
High Capacity cDNA Reverse Transcription Kit	Applied Biosystems	Cat#4368813
RNeasy Mini Kit	Qiagen	Cat#74104
RNase-Free DNase Set	Qiagen	Cat#79254
Mini-protean TGX Stain-Free™ gels	Bio-Rad	Cat#456-8086
Trans-Blot Turbo™ Transfer Pack	Bio-Rad	Cat#1704156
Novex ECL HRP Chemiluminescent Substrate Reagent Kit	Thermo Fisher Scientific	Cat#WP20005
LSAB IHC Kit (Rabbit IgG) (GeneCopoeia)	VitroVivo Biotech	Cat#VB-6017
Breast cancer tissue microarrays (TMAs)	US Biomax, Inc.	Cat#BR1503d
Luminata crescendo	MilliporeSigma™	Cat#WBLUR0100
TURBO DNA-free™ Kit	Thermo Fisher Scientific	Cat#AM1907
FISH probe AAMDC	Empire Genomics	Cat#AAMDC-20-RED
FISH probe Chr11 centromere CTRL	Empire Genomics	Cat#CHR11-10-GR
Dynabeads Protein G	Thermo Fisher Scientific	Cat#10003D
CellTiter-Glo 2.0 Assay	Promega	Cat#G9241
Histology FISH Accessory Kit	Agilent	Cat#K579911-2
DC protein assay	BioRad	Cat#5000111
CytoSelect 24-well cell migration assay (transwell polycarbonate membrane filter inserts)	Cell Biolabs	Cat#CBA-100
Thiazolyl Blue Tetrazolium Bromide MTT	Sigma-Aldrich	Cat#M5655
Sea Plaque Low-melting Agarose	Lonza	Cat#50100
Lysis Buffer	Cell Signaling Technology	Cat#9803
DTT DL-Dithiothreitol	Sigma-Aldrich	Cat#43815
SlowFade Diamond Antifade Mountant	Invitrogen	Cat#S36963
Deposited Data
Raw data files for RNA sequencing SUM52PE cell line KD of AAMDC	NCBI Gene Expression Omnibus	NCBI GEO: GSE92893
Raw data files for RNA sequencing SUM52PE cell line treated with PI3K-mTOR inhibitors	NCBI Gene Expression Omnibus	NCBI GEO: GSE123740
Experimental Models: Cell Lines
SUM44PE	Asterand Bioscience	Cat#CS-04 r03
SUM52PE	Asterand Bioscience	Cat#CS-05 r03
T-47D	ATCC	Cat#HTB-133
BT-474	ATCC	Cat#HTB-20
MCF-7	ATCC	Cat#HTB-22
ZR-75-1	ATCC	Cat#CRL-1500
MDA-MB-231	ATCC	Cat#HTB-26
SUM159	Asterand Bioscience	Cat#CS-08 r03
BT-549	ATCC	Cat#HTB-122
SK-BR-3	ATCC	Cat#HTB-30
HMEC	ATCC	Cat#PCS-600-010
hTERT-HME1 [ME16C]	ATCC	Cat#CRL-4010
MCF-12A	ATCC	Cat#CRL-10782
HEK293T	ATCC	Cat#CRL-3216
HEK293FT	Thermo Fisher Scientific	Cat#R70007
MDA-MB-134	ATCC	Cat#HTB-23
HDFa	ATCC	Cat#PCS-201-012
3T3-L1	ATCC	Cat#CL-173
Experimental Models: Organisms/Strains
BALB/cJ Foxn1nu/Arc (Nude mice)	Australian Resources Centre	Cat#BCNU
Oligonucleotides
Hs PCNA	Thermo Fisher Scientific	Hs00427214_g1
Hs MCM5	Thermo Fisher Scientific	Hs01052148_m1
Hs DNMT1	Thermo Fisher Scientific	Hs00945875_m1
Hs CBS	Thermo Fisher Scientific	Hs00163925_m1
Hs ASNS	Thermo Fisher Scientific	Hs04186194_m1
Hs MTHFD1L	Thermo Fisher Scientific	Hs00914916_m1
Hs SHMT2	Thermo Fisher Scientific	Hs01059263_g1
Hs PSPH	Thermo Fisher Scientific	Hs00190154_m1
Hs PHGDH	Thermo Fisher Scientific	Hs01106329_m1
Hs AAMDC	Thermo Fisher Scientific	Hs00204077_m1
Hs GAPDH	Thermo Fisher Scientific	Hs99999905_m1
Hs GUSB	Thermo Fisher Scientific	Hs00939627_m1
Hs PPIA	Thermo Fisher Scientific	Hs04194521_s1
Hs THRSP	Thermo Fisher Scientific	Hs00930058_m1
MTHFD1L Forward 5’-GTTTAGGGGCGATTTTGTGACCAC-3’	Integrated DNA Technologies	This paper
MTHFD1L Reverse 5’-TGATTGGTTCCAGGGCCCCTC-3’	Integrated DNA Technologies	This paper
ASNS Forward 5’-AGTCCTGCTCCGCCC-3’	Integrated DNA Technologies	This paper
ASNS Reverse 5’-GCACGCGAGGAGGATGC-3’	Integrated DNA Technologies	This paper
hActB_ex6_Forward 5’-GATGAGATTGGCATGGCTTT-3’	Integrated DNA Technologies	Woo, A. J. et al., 2011
hActB_ex6_Reverse 5’-CACCTTCACCGTTCCAGTTT-3’	Integrated DNA Technologies	Woo, A. J. et al., 2011
RabGAP1LΔTBC(585) Forward 5’-CAGCCTCCGGACTCTAGC-3’	Integrated DNA Technologies	This paper. Methods, molecular cloning
RabGAP1LΔTBC(585) Reverse 5’-CTCCTCCTCCTCCTCCTCCTCGCGGCCGCACTCGAGCTACACCAGAGTAGACAGCCCTTT-3’	Integrated DNA Technologies	This paper. Methods, molecular cloning
RabGAP1LΔPTB(471) Forward 5’-GAGGAGGAGGAGGAGGAGGTTTAAACCGATTTTGGTATTTCAGCAG-3’	Integrated DNA Technologies	This paper. Methods, molecular cloning
RabGAP1LΔPTB(471) Reverse 5’-GCTTATAATACGACTCACTATAGGG-3’	Integrated DNA Technologies	This paper. Methods, molecular cloning
Recombinant DNA
pLKO.1 shRNA #1 AAMDC TRCN0000263815	Sigma-Aldrich	Clone ID:NM_024684.2-195s21c1
pLKO.1 shRNA #2 AAMDC TRCN0000263814	Sigma-Aldrich	Clone ID:NM_024684.2-280s21c1
pLKO.1 shRNA #3 AAMDC TRCN0000263816	Sigma-Aldrich	Clone ID:NM_024684.2-353s21c1
pLKO.1 shRNA #1 MTHFD1L TRCN0000045400	Sigma-Aldrich	Clone ID:NM_015440.3-878s1c1
pLKO.1 shRNA #2 MTHFD1L TRCN0000229789	Sigma-Aldrich	Clone ID:NM_015440.3-3173s21c1
pLKO.1 shRNA #1 TSC2 TRCN0000040182	Sigma-Aldrich	Clone ID:NM_000548.2-112s1c1
pLKO.1 shRNA #1 RabGAP1L TRCN0000296275	Sigma-Aldrich	Clone ID:NM_014857.3-2229s21c1
pLKO.1 shRNA #2 RabGAP1L TRCN0000289641	Sigma-Aldrich	Clone ID:NM_014857.3-1933s21c1
pLKO.1 shRNA #3 RabGAP1L TRCN0000048388	Sigma-Aldrich	Clone ID:NM_014857.2-1926s1c1
pLKO.1 Puro empty vector control	Sigma-Aldrich	SHC001 MISSION
pCI VSV-G Envelope	Addgene	Cat#14888 pCI VSV-G Envelope (VSV.G) was a gift from Tannishtha Reya
pMDLg/pRRE (GAG/POL)	Addgene	Cat#12251 pMDLg/pRRE was a gift from Didier Trono
pRSV-Rev	Addgene	Cat#12253 pRSV-Rev was a gift from Didier Trono
pcDNA3.1 (+) Zeo Empty vector backbone	Invitrogen	Cat#V790-20
pcDNA3.1 (+) Zeo N-3xFLAG-AAMDC	Invitrogen	This paper. Gene synthesis: ORF_G_BLOCK_ISOFORM2_3xFLAG N-Terminus (GenScript)
pcDNA3.1 (+) Zeo N-eGFP-AAMDC	Invitrogen	This paper. Gene synthesis: ORF_G_BLOCK_ISOFORM2 eGFP N-Terminus (GenScript)
pEZ-M06 N-3xHA-RabGAP1L WT	GeneCopoeia	EX-E2265-M06
pEZ-M06 N-3xHA-RabGAP1L∆PTB (471)	GeneCopoeia	This paper. Methods, molecular cloning
pEZ-M06 N-3xHA-RabGAP1L∆TBC (585)	GeneCopoeia	This paper. Methods, molecular cloning
pEZ-M43 N-Myc-Rab7a	GeneCopoeia	EX-K2926-M43
pEZ-M43 N-Myc-Rab13	GeneCopoeia	EX-T0387-M43
pEZ-M43 N-Myc-Rab22a	GeneCopoeia	EX-W1322-M43
pEZ-M43 N-Myc-Rab35	GeneCopoeia	EX-A0655-M43
pReceiver-M06 vector backbone	GeneCopoeia	EX-NEG-M06
pReceiver-M43 vector backbone	GeneCopoeia	EX-NEG-M43
pLv105-AAMDC Lentiviral vector	GeneCopoeia	EX-V0438-Lv105
pLv105 Lentiviral vector backbone (Empty vector)	GeneCopoeia	EX-NEG-Lv105
mCherry-2xFYVEHrs (cloned into the pmCherry-C1 backbone)	Clontech	Kerr, M.C. et al., 2010. Generously provided by A/Prof Rohan Teasdale (The University of Queensland)
pcDNA3-RLuc8-AAMDC	GeneArt, Thermo Fisher Scientific	This paper
VENUS-HA-Rab7a (cloned into the pEYFP-C1 backbone)	Clontech	Tiulpakov, A. et al., 2016. Kindly provided by Professor Nevin Lambert (Georgia Regents University)
pcDNA3-Venus-Rab13	GeneArt, Thermo Fisher Scientific	This paper
pcDNA3-Venus-Rab22a	GeneArt, Thermo Fisher Scientific	This paper
pcDNA3-Venus-Rab35	GeneArt, Thermo Fisher Scientific	This paper
Ankyrin-B-2xHA (cloned into the pEGFP-N1 backbone)	Addgene	Cat#31057 Ankyrin-B-2xHA was a gift from Vann Bennett
pEZ-M11 N-FLAG-RabGAP1L	GeneCopoeia	EX-E2265-M11
pEZ-M29 N-eGFP-RabGAP1L	GeneCopoeia	EX-E2265-M29
pEZ-M29 N-eGFP-Rab7a	GeneCopoeia	EX-K2926-M29
pLv105-RabGAP1L WT	GenScript	This paper. RabGAP1L WT insert subcloned from pEZ-M06 vector into pLv105 Lentiviral vector backbone
pLv105-AAMDC DAAE	GenScript	This paper. Site-directed mutagenisis on pLv105-AAMDC Lentiviral vector
pLv105-RabGAP1L∆PTB	GenScript	This paper. RabGAP1L∆PTB (471) insert subcloned from pEZ-M06 into pLv105 Lentiviral vector backbone
Software and Algorithms
NIS-Elements AR (Version 4.13)	Nikon Corporation	https://www.nikoninstruments.com/Products/Software/NIS-Elements-Advanced-Research
TopHat (v.2.0.14)	Trapnell, C. et al., 2009	https://ccb.jhu.edu/software/tophat/index.shtml
Salmon (v0.8.2)	Patro, R. et al., 2017	https://combine-lab.github.io/salmon/
Bioconductor (v1.12.3)	Soneson, C. et al., 2015	https://bioconductor.org/
DESeq2 (v1.24.0)	Love, M.I. et al., 2014	https://www.bioconductor.org/packages/release/bioc/html/DESeq2.html
Matplotlib (python (v3.6))	Hunter, J. D. et al., 2007	https://matplotlib.org
SciPy (v1.3.0)	Jones, E. et al., 2014	https://www.scipy.org
NumPy (v1.16.4+mkl)	Walt, S.v.d. et al., 2011	http://www.numpy.org
Pandas (v0.24.2)	McKinney, S. et al., 2010	https://pandas.pydata.org
ImageJ	NIH	https://imagej.nih.gov/ij/
DAVID (v6.8)	Huang da, W. et al., 2009	https://david.ncifcrf.gov
PyMOL (v2.2) (Schrödinger)	The PyMOL Molecular Graphics System, Version 2.0 Schrödinger, LLC	https://www.schrodinger.com/pymol
Phyre2 (v2.0)	Kelley, L.A. et al., 2015	http://www.sbg.bio.ic.ac.uk/phyre2/html/page.cgi
CompuSyn software (ComboSyn)	Chou, T.C. et al., 1984	http://www.combosyn.com/
Aperio ImageScope Pathology Slide Viewing Software (v12.3.3)	(Leica Biosystem, Nussloch, GmbH)	https://www.leicabiosystems.com/digital-pathology/manage/aperio-imagescope/
STRING (v11)	Szklarczyk, D. et al., 2017	http://string-db.org
DepMap	DepMap, Broad (2020): DepMap 20Q2 Public. figshare. Dataset	https://doi.org/10.6084/m9.figshare.12280541.v4
Other
DMEM, High Glucose, Pyruvate	Gibco	Cat#11995073
Ham’s F-12 Nutrient Mix	Gibco	Cat#11765054
DMEM, high Glucose, no Glutamine, no Pyruvate	Gibco	Cat#11960-069
DMEM, High Glucose, no Glutamine, no phenol red	Gibco	Cat#31053-036
MEM alpha, nucleosides	Gibco	Cat# 12571063
RPMI 1640 Medium	Gibco	Cat#11875119
RPMI 1640 Medium, no phenol red	Gibco	Cat#11835030
Opti-MEM Reduced Serum Medium	Gibco	Cat#31985070
MEGM Mammary Epithelial Cell Growth Medium BulletKit	Lonza	Cat#CC3150
Mammary Epithelial Cell Growth Kit	ATCC	Cat#PCS-600-040
Mammary Epithelial Cell Basal Medium	ATCC	Cat#PCS-600-030
Hyclone Foetal bovine serum Collected and processed in Australia	GE Healthcare Life Sciences	Cat#SH30084.03
Horse Serum, New Zealand origin	Gibco	Cat#16050122
Fetal Bovine Serum, charcoal stripped	Gibco	Cat#12676029
Cholera Toxin from Vibrio cholerae	Sigma-Aldrich	Cat#C8052
Fetal calf serum	Bovogen Biologicals	Cat#SFBSF9
Epidermal Growth Factor (EGF)	Sigma-Aldrich	Cat#E9644
Antibiotic-Antimycotic 100X	Gibco	Cat#15240062
Penicillin-Streptomycin	Gibco	Cat#15140122
Bovine Serum Albumin	Sigma-Aldrich	Cat#A8806
Ethanolamine	Sigma-Aldrich	Cat#E0135
Hydrocortisone	Sigma-Aldrich	Cat#H4001
Sodium Selenite	Sigma-Aldrich	Cat#S9133
apo-Transferrin	Sigma-Aldrich	Cat#T2252
Triiodo-L-Thyronine	Sigma-Aldrich	Cat#T5516
Sodium Pyruvate	Gibco	Cat#11360-070
Sodium Bicarbonate 7.5% solution	Gibco	Cat#25080094
Oil Red O Solution	Sigma-Aldrich	Cat#O1391
3-Isobutyl-1-methylxanthine	Sigma-Aldrich	Cat#I5879
Dexamethasone	Sigma-Aldrich	Cat#D4902
Fibroblast Basal Medium	ATCC	Cat#PCS-201-030
Fibroblast Growth Kit–Low Serum	ATCC	Cat#PCS-201-041
Hybri-Care Medium	ATCC	Cat# 46-X
MEM, no glutamine, no phenol red	Gibco	Cat#51200038
Matrigel Growth Factor Reduced (GFR) Basement Membrane Matrix, Phenol Red-free, LDEV-free, 10 mL	Corning	Cat#356231
HEPES (1M)	Gibco	Cat#15630080
L-Glutamine (200mM)	Gibco	Cat#25030081
